# Supplementary material for: ARMOUR – A Rice miRNA: mRNA Interaction Resource
Source: Front Plant Sci. 2018 May 8;9:602. doi: 10.3389/fpls.2018.00602 (PMC5952065; doi:10.3389/fpls.2018.00602)
Supplement: TABLE S1 — List of rice miRNA database. [file Data_Sheet_1.XLSX]

## Sheet: Sheet1
	ARMOUR	PMRD	miRbase	miRTarBase	miRNEST	psRNATarget	ROAD	PMTED	PmiRExAT	PeTMbase	RiceXPro	TAPIR
Description	ARMOUR: a rice miRNA : mRNA interaction resource	plant microRNA database	miRNA repository	miRTarBase: the experimentally validated microRNA-target interactions database	miRNEST: an integrative microRNA resource
Infromation	known novel miRNAs information , target gene , miRNA expresion, annotation of target gene and creation of pathway , downloading the data	miRNA sequence information, secondary structure, target genes, expression profiles and a genome browser and downloading the data	miRNA sequences information and annotation, precursor sequnce , fenome browser and downloading the data	miRNA sequences information and annotation, secondary structure, experimental validation	deep sequenced miRNA sequences information and target gene using degradome database
Target gene	Yes	Yes	No	Yes	Yes
Gene ontology	Yes	No	No	No	No
Assigning Pathway	Yes	No	No	No	No
Export of data	In CSV format
Data management
Platform	Independent	Independent	Independent	Independent	Independent
Creation of pathway resource web site		No	No	No	No
Application type
	Description	Infromation	Target gene	Gene ontology	Assigning Pathway	Export of data	Data management	Platform	Creation of pathway resource web site	Application type
ARMOUR	ARMOUR: a rice miRNA : mRNA interaction resource	known novel miRNAs information , target gene , miRNA expresion, annotation of target gene and creation of pathway , downloading the data	Yes	Yes	Yes	In CSV format		Independent
PMRD	plant microRNA database	miRNA sequence information, secondary structure, target genes, expression profiles and a genome browser and downloading the data	Yes	No	No			Independent	No
miRbase	miRNA repository	miRNA sequences information and annotation, precursor sequnce , fenome browser and downloading the data	No	No	No			Independent	No
miRTarBase	miRTarBase: the experimentally validated microRNA-target interactions database	miRNA sequences information and annotation, secondary structure, experimental validation	Yes	No	No			Independent	No
miRNEST	miRNEST: an integrative microRNA resource	deep sequenced miRNA sequences information and target gene using degradome database	Yes	No	No			Independent	No
psRNATarget
ROAD
PMTED
PmiRExAT
PeTMbase
RiceXPro
TAPIR

## Sheet: Sheet2
Database/ Tool/ software	Description	Infromation	Target	Gene ontology	Pathway Association	Export of data (downloadable)	URL
ARMOUR	ARMOUR: a rice miRNA : mRNA interaction resource	known novel miRNAs information , target gene , miRNA expresion, annotation of target gene and creation of pathway , downloading the data	Yes	Yes	Yes	In CSV format	http://armour.icgeb.trieste.it
miRBase	miRNA repository	miRNA sequences information and annotation, precursor sequnce , fenome browser and downloading the data	No	No	No	Plain text file	http://microrna.sanger.ac.uk/
PMRD	plant microRNA database	miRNA sequence information, secondary structure, target genes, expression profiles and a genome browser and downloading the data	Yes	No	No	Plain text file	http://bioinformatics.cau.edu.cn/PMRD
miRTarBase	Experimentally validated microRNA-target interactions database	miRNA sequences information and annotation, secondary structure, experimental validation	Yes	No	No	xls file	http://miRTarBase.mbc.nctu.edu.tw/.
miRNEST	An integrative microRNA resource	deep sequenced miRNA sequences information and target gene using degradome database	Yes	No	No	Plain text file (compressed file)	http://mirnest.amu.edu.pl
PmiRExAT	plant miRNA expression atlas database and web applications	comparative profiling of plant miRNA expression in multiple tissues and developmental stages	Yes	No	No	In xlsx format	http://pmirexat.nabi.res.in
PMTED	Plant MicroRNA Target Expression Database	study the miRNA functions by inferring their target gene expression profiles in existing microarray data	Yes	Yes	No	Plain text file	http://pmted.agrinome.org/
CSRDB	CSRDB: Cereal small RNAs Database	Search for sequence information on rice, maize and other cereal crops small RNAs generated by high-throughput.	Yes	No	No	No	http://sundarlab.ucdavis.edu/smrnas/
Rfam	An RNA Family database	The Rfam database is a collection of ncRNA families, each represented by multiple sequence alignments, consensus secondary structures and covariance models.	No	No	No	Plain text (compressed file)	http://rfam.xfam.org/
miRCarta	miRCarta: a central repository for collecting miRNA candidates	miRCarta is a integrated respository, providing a information on plant miRNA but mainly on animals, secondary structure, expremental validation	yes	No	No	In CSV/xlsx format	https://mircarta.cs.uni-saarland.de/.
