# Supplementary material for: ARMOUR – A Rice miRNA: mRNA Interaction Resource
Source: Front Plant Sci. 2018 May 8;9:602. doi: 10.3389/fpls.2018.00602 (PMC5952065; doi:10.3389/fpls.2018.00602)
Supplement: TABLE S2 — Target predictions results for 10 miRNAs as determined using psRNA Target versions 2011 and 2017, respectively. [file Data_Sheet_2.XLSX]

## Sheet: psRNA-2017
miRNA_Acc.	Target_Acc.	Expectation	UPE$	miRNA_start	miRNA_end	Target_start	Target_end	miRNA_aligned_fragment	Target_aligned_fragment	Inhibition	Target_Desc.	Multiplicity
osa-miR812t	LOC_Os02g07960.4	0.5	-1	1	24	3461	3484	ACGGAAAAUCAUGGCUGCACUUAA	UUAAGUGUAGCCAUGAUUUUCCGU	Cleavage	cDNA|STRUBBELIG-RECEPTOR FAMILY 3 precursor, putative, expressed	1
osa-miR812t	LOC_Os03g08720.1	2.5	-1	1	24	1529	1552	ACGGAAAAUCAUGGCUGCACUUAA	UUAAGUGUAGUCGUGGUUUUUCGU	Cleavage	cDNA|transferase family protein, putative, expressed	1
osa-miR812t	LOC_Os11g17720.1	3	-1	1	24	413	436	ACGGAAAAUCAUGGCUGCACUUAA	GACUUUGCAGCUAUGAUGUUCCGG	Cleavage	cDNA|plant protein of unknown function domain containing protein, expressed	1
osa-miR812t	LOC_Os04g20960.1	3	-1	1	24	3391	3414	ACGGAAAAUCAUGGCUGCACUUAA	GUUUAUGCUGCCGUGGUUUUUUGU	Cleavage	cDNA|expressed protein	1
osa-miR390-5p	LOC_Os02g10100.1	1.5	-1	1	21	2170	2190	AAGCUCAGGAGGGAUAGCGCC	GGCGCUAUCCCUUCUGAGCUA	Cleavage	cDNA|leucine-rich repeat receptor protein kinase EXS precursor, putative, expressed	1
osa-miR390-5p	LOC_Os11g36140.1	2	-1	1	21	1033	1053	AAGCUCAGGAGGGAUAGCGCC	GGCACUGUCCCUUCUGAGCUU	Cleavage	cDNA|receptor-like protein kinase 2 precursor, putative, expressed	1
osa-miR390-5p	LOC_Os03g51040.1	2.5	-1	1	21	784	804	AAGCUCAGGAGGGAUAGCGCC	GGUGUUGUCCUUCUUGAGCUU	Cleavage	cDNA|STRUBBELIG-RECEPTOR FAMILY 6 precursor, putative, expressed	1
osa-miR390-5p	LOC_Os04g29990.1	2.5	-1	1	21	1741	1761	AAGCUCAGGAGGGAUAGCGCC	GGUGUUAUUCUUCUUGAGCUU	Cleavage	cDNA|OsWAK44 - OsWAK receptor-like protein kinase, expressed	1
osa-miR390-5p	LOC_Os04g30060.1	2.5	-1	1	21	622	642	AAGCUCAGGAGGGAUAGCGCC	GGAGUUAUCCUUCUUGAGCUU	Cleavage	cDNA|wall-associated receptor kinase-like 10 precursor, putative, expressed	1
osa-miR390-5p	LOC_Os08g38410.3	2.5	-1	1	21	1324	1344	AAGCUCAGGAGGGAUAGCGCC	UUUGCUAGUUCUCCUGAGCUU	Cleavage	cDNA|RNA recognition motif containing protein, putative, expressed	1
osa-miR390-5p	LOC_Os05g34270.1	3	-1	1	21	1812	1832	AAGCUCAGGAGGGAUAGCGCC	GGUGUUGUUCUUCUUGAGCUU	Cleavage	cDNA|inactive receptor kinase At1g27190 precursor, putative, expressed	1
osa-miR390-5p	LOC_Os04g30330.1	3	-1	1	21	1079	1099	AAGCUCAGGAGGGAUAGCGCC	GGUGUCAUCCUUCUUGAGCUU	Cleavage	cDNA|OsWAK59 - OsWAK receptor-like cytoplasmic kinase OsWAK-RLCK, expressed	1
osa-miR390-5p	LOC_Os04g29960.1	3	-1	1	21	1966	1986	AAGCUCAGGAGGGAUAGCGCC	GGAGUUAUUCUUCUUGAGCUU	Cleavage	cDNA|OsWAK43 - OsWAK receptor-like protein kinase, expressed	1
osa-miR390-5p	LOC_Os01g33110.1	3	-1	1	21	1664	1684	AAGCUCAGGAGGGAUAGCGCC	GGCGGUAUACCUUCUGAGCUU	Cleavage	cDNA|receptor-like protein kinase 5 precursor, putative, expressed	1
osa-miR390-5p	LOC_Os06g03970.1	3	-1	1	21	1608	1628	AAGCUCAGGAGGGAUAGCGCC	GGCAAUAUUCCUUCUGAGCUU	Cleavage	cDNA|receptor-like protein kinase 5 precursor, putative, expressed	1
osa-miR390-5p	LOC_Os06g45820.3	3	-1	1	21	577	597	AAGCUCAGGAGGGAUAGCGCC	GAGGCUAUUUCUCCUGAGCUC	Cleavage	cDNA|OsFtsH2 FtsH protease, homologue of AtFtsH2/8, expressed	1
osa-miR390-5p	LOC_Os06g45820.4	3	-1	1	21	577	597	AAGCUCAGGAGGGAUAGCGCC	GAGGCUAUUUCUCCUGAGCUC	Cleavage	cDNA|OsFtsH2 FtsH protease, homologue of AtFtsH2/8, expressed	1
osa-miR390-5p	LOC_Os06g45820.1	3	-1	1	21	634	654	AAGCUCAGGAGGGAUAGCGCC	GAGGCUAUUUCUCCUGAGCUC	Cleavage	cDNA|OsFtsH2 FtsH protease, homologue of AtFtsH2/8, expressed	1
osa-miR390-5p	LOC_Os04g46700.2	3	-1	1	21	776	796	AAGCUCAGGAGGGAUAGCGCC	CGUGCUAACCCUCAUGAGCUU	Cleavage	cDNA|ABC family transporter: toluene tolerance, putative, expressed	1
osa-miR390-5p	LOC_Os04g46700.1	3	-1	1	21	776	796	AAGCUCAGGAGGGAUAGCGCC	CGUGCUAACCCUCAUGAGCUU	Cleavage	cDNA|ABC family transporter: toluene tolerance, putative, expressed	1
osa-miR390-5p	LOC_Os01g04110.1	3	-1	1	21	325	345	AAGCUCAGGAGGGAUAGCGCC	ACAGCUAUCUUUUCUGGGCUU	Cleavage	cDNA|mediator of RNA polymerase II transcription subunit 22, putative, expressed	1
osa-miR390-5p	LOC_Os08g37480.2	3	-1	1	21	717	737	AAGCUCAGGAGGGAUAGCGCC	ACAGCUAUCUUUUCUGGGCUU	Cleavage	cDNA|mediator of RNA polymerase II transcription subunit 22, putative, expressed	1
osa-miR390-5p	LOC_Os08g37480.1	3	-1	1	21	717	737	AAGCUCAGGAGGGAUAGCGCC	ACAGCUAUCUUUUCUGGGCUU	Cleavage	cDNA|mediator of RNA polymerase II transcription subunit 22, putative, expressed	1
osa-miR390-5p	LOC_Os07g37130.1	3	-1	1	21	441	461	AAGCUCAGGAGGGAUAGCGCC	UAUGCUGUUCUUCCUGAGCUC	Cleavage	cDNA|FUR1, putative, expressed	1
osa-miR390-5p	LOC_Os07g37130.2	3	-1	1	21	441	461	AAGCUCAGGAGGGAUAGCGCC	UAUGCUGUUCUUCCUGAGCUC	Cleavage	cDNA|FUR1, putative, expressed	1
osa-miR390-5p	LOC_Os07g37130.3	3	-1	1	21	535	555	AAGCUCAGGAGGGAUAGCGCC	UAUGCUGUUCUUCCUGAGCUC	Cleavage	cDNA|FUR1, putative, expressed	1
osa-miR390-5p	LOC_Os11g32630.1	3	-1	1	21	623	643	AAGCUCAGGAGGGAUAGCGCC	AGCGGCAUCCUUCCUGGGCUU	Cleavage	cDNA|expressed protein	1
osa-miR390-5p	LOC_Os06g16400.1	3	-1	1	21	631	651	AAGCUCAGGAGGGAUAGCGCC	UUCCCUAUCCCUCCUGGGUUG	Cleavage	cDNA|helix-loop-helix DNA-binding domain containing protein, expressed	1
osa-miR390-5p	LOC_Os06g16400.2	3	-1	1	21	645	665	AAGCUCAGGAGGGAUAGCGCC	UUCCCUAUCCCUCCUGGGUUG	Cleavage	cDNA|helix-loop-helix DNA-binding domain containing protein, expressed	1
osa-miR390-5p	LOC_Os05g47780.1	3	-1	1	21	1103	1123	AAGCUCAGGAGGGAUAGCGCC	UCCACUAUUCUUUUUGAGCUU	Cleavage	cDNA|E3 ubiquitin ligase, putative, expressed	1
osa-miR390-5p	LOC_Os10g36280.1	3	-1	1	21	748	768	AAGCUCAGGAGGGAUAGCGCC	UUCCCUAGCCUUCUUGAGCUU	Cleavage	cDNA|Leucine Rich Repeat family protein, expressed	1
osa-miR164d	LOC_Os06g23650.1	1	-1	1	21	794	814	UGGAGAAGCAGGGCACGUGCU	AGCUCGUGCCCUGCUUCUCCA	Cleavage	cDNA|no apical meristem protein, putative, expressed	1
osa-miR164d	LOC_Os06g46270.1	1	-1	1	21	954	974	UGGAGAAGCAGGGCACGUGCU	AGCAAGUGCCCUGCUUCUCCA	Cleavage	cDNA|no apical meristem protein, putative, expressed	1
osa-miR164d	LOC_Os12g41680.1	1	-1	1	21	911	931	UGGAGAAGCAGGGCACGUGCU	AGCAAGUGCCCUGCUUCUCCA	Cleavage	cDNA|No apical meristem protein, putative, expressed	1
osa-miR164d	LOC_Os02g36880.3	1.5	-1	1	21	835	855	UGGAGAAGCAGGGCACGUGCU	CGCACGUGACCUGCUUCUCCA	Cleavage	cDNA|No apical meristem protein, putative, expressed	1
osa-miR164d	LOC_Os02g36880.1	1.5	-1	1	21	841	861	UGGAGAAGCAGGGCACGUGCU	CGCACGUGACCUGCUUCUCCA	Cleavage	cDNA|No apical meristem protein, putative, expressed	1
osa-miR164d	LOC_Os02g36880.4	1.5	-1	1	21	934	954	UGGAGAAGCAGGGCACGUGCU	CGCACGUGACCUGCUUCUCCA	Cleavage	cDNA|No apical meristem protein, putative, expressed	1
osa-miR164d	LOC_Os02g36880.2	1.5	-1	1	21	937	957	UGGAGAAGCAGGGCACGUGCU	CGCACGUGACCUGCUUCUCCA	Cleavage	cDNA|No apical meristem protein, putative, expressed	1
osa-miR164d	LOC_Os04g38720.1	1.5	-1	1	21	800	820	UGGAGAAGCAGGGCACGUGCU	CGCACGUGACCUGCUUCUCCA	Cleavage	cDNA|no apical meristem protein, putative, expressed	1
osa-miR164d	LOC_Os08g10080.1	2	-1	1	21	772	792	UGGAGAAGCAGGGCACGUGCU	AGCAAGUGUCCUGCUUCUCCG	Cleavage	cDNA|no apical meristem protein, putative, expressed	1
osa-miR164d	LOC_Os03g47310.1	2	-1	1	21	43	63	UGGAGAAGCAGGGCACGUGCU	AUCACGUGCCUUGUUUCUCCC	Cleavage	cDNA|transposon protein, putative, CACTA, En/Spm sub-class, expressed	1
osa-miR164d	LOC_Os02g18690.1	2	-1	1	21	567	587	UGGAGAAGCAGGGCACGUGCU	GCCACCUUCCCUGCUUCUCCA	Cleavage	cDNA|BURP domain containing protein, expressed	1
osa-miR164d	LOC_Os09g37700.1	2	-1	1	21	525	545	UGGAGAAGCAGGGCACGUGCU	GCCACCUCCCCUGCUUCUCCA	Cleavage	cDNA|proteophosphoglycan ppg4, putative, expressed	1
osa-miR164d	LOC_Os04g40970.1	2.5	-1	1	21	2740	2760	UGGAGAAGCAGGGCACGUGCU	AUCUCGAGCCCUGCUUUUCCA	Cleavage	cDNA|DEAD-box ATP-dependent RNA helicase, putative, expressed	1
osa-miR164d	LOC_Os06g49660.1	3	-1	1	21	788	808	UGGAGAAGCAGGGCACGUGCU	UGCGCGUGCCCUUCUUCUUCG	Cleavage	cDNA|transferase family protein, putative, expressed	1
osa-miR164d	LOC_Os04g41540.1	3	-1	1	21	1060	1080	UGGAGAAGCAGGGCACGUGCU	GGCACCUGCUCUGCCUCUCCA	Cleavage	cDNA|OsCML22 - Calmodulin-related calcium sensor protein, expressed	1
osa-miR164d	LOC_Os11g44940.1	3	-1	1	21	245	265	UGGAGAAGCAGGGCACGUGCU	CGCACGUCCUCUGCUUCGCCA	Cleavage	cDNA|seed maturation protein PM27, putative, expressed	1
osa-miR164d	LOC_Os04g57200.2	3	-1	1	21	480	500	UGGAGAAGCAGGGCACGUGCU	CGCUUGUGCUCUGCUUCUUUA	Cleavage	cDNA|heavy metal transport/detoxification protein, putative, expressed	1
osa-miR164d	LOC_Os03g37720.1	3	-1	1	21	1326	1346	UGGAGAAGCAGGGCACGUGCU	UGCACGGGCUCUGUUUUUCCG	Cleavage	cDNA|NBS-LRR type disease resistance protein Rps1-k-1, putative, expressed	1
osa-miR164d	LOC_Os12g05260.1	3	-1	1	21	202	222	UGGAGAAGCAGGGCACGUGCU	UGCUCUUGCCCUGCUUCUCCU	Cleavage	cDNA|phytosulfokines precursor, putative, expressed	1
osa-miR164d	LOC_Os10g42090.2	3	-1	1	21	1187	1207	UGGAGAAGCAGGGCACGUGCU	UUUGUGUGCCAUGCUUCUCCA	Translation	cDNA|AGAP003819-PA, putative, expressed	1
osa-miR164d	LOC_Os05g04630.2	3	-1	1	21	231	251	UGGAGAAGCAGGGCACGUGCU	GUCAUGUGCCUUGCUGCUUCA	Cleavage	cDNA|retrotransposon protein, putative, SINE subclass, expressed	1
osa-miR164d	LOC_Os05g04630.1	3	-1	1	21	236	256	UGGAGAAGCAGGGCACGUGCU	GUCAUGUGCCUUGCUGCUUCA	Cleavage	cDNA|retrotransposon protein, putative, SINE subclass, expressed	1
osa-miR164d	LOC_Os05g04630.3	3	-1	1	21	251	271	UGGAGAAGCAGGGCACGUGCU	GUCAUGUGCCUUGCUGCUUCA	Cleavage	cDNA|retrotransposon protein, putative, SINE subclass, expressed	1
osa-miR164d	LOC_Os05g04630.5	3	-1	1	21	290	310	UGGAGAAGCAGGGCACGUGCU	GUCAUGUGCCUUGCUGCUUCA	Cleavage	cDNA|retrotransposon protein, putative, SINE subclass, expressed	1
osa-miR164d	LOC_Os05g04630.4	3	-1	1	21	293	313	UGGAGAAGCAGGGCACGUGCU	GUCAUGUGCCUUGCUGCUUCA	Cleavage	cDNA|retrotransposon protein, putative, SINE subclass, expressed	1
osa-miR164d	LOC_Os05g04630.6	3	-1	1	21	803	823	UGGAGAAGCAGGGCACGUGCU	GUCAUGUGCCUUGCUGCUUCA	Cleavage	cDNA|retrotransposon protein, putative, SINE subclass, expressed	1
osa-miR164d	LOC_Os08g15230.1	3	-1	1	21	257	277	UGGAGAAGCAGGGCACGUGCU	CGCUCGAGCUCUGCUUCUCCG	Cleavage	cDNA|heat shock protein-related, putative, expressed	1
osa-miR164d	LOC_Os07g12620.1	3	-1	1	21	156	176	UGGAGAAGCAGGGCACGUGCU	CUCGCAUGUCCUGCUUCUCCC	Cleavage	cDNA|hypothetical protein	1
osa-miR164d	LOC_Os06g05760.1	3	-1	1	21	207	227	UGGAGAAGCAGGGCACGUGCU	CUCGCAUGUCCUGCUUCUCCU	Cleavage	cDNA|ubiquitin family protein, putative, expressed	1
osa-miR164d	LOC_Os06g39080.1	3	-1	1	21	479	499	UGGAGAAGCAGGGCACGUGCU	ACGGCAUGUCCUGCUUCUCCA	Cleavage	cDNA|UDP-glucoronosyl and UDP-glucosyl transferase domain containing protein, expressed	1
osa-miR164d	LOC_Os01g22630.2	3	-1	1	21	1321	1341	UGGAGAAGCAGGGCACGUGCU	ACCAAGUGCCCUGUUUUUCUG	Cleavage	cDNA|ECT protein, putative, expressed	1
osa-miR164d	LOC_Os01g22630.1	3	-1	1	21	1448	1468	UGGAGAAGCAGGGCACGUGCU	ACCAAGUGCCCUGUUUUUCUG	Cleavage	cDNA|ECT protein, putative, expressed	1
osa-miR164d	LOC_Os10g03610.1	3	-1	1	21	416	436	UGGAGAAGCAGGGCACGUGCU	GCCACGCGCCCUUCUUCUCCG	Cleavage	cDNA|heat shock protein DnaJ, putative, expressed	1
osa-miR164d	LOC_Os12g29560.1	3	-1	1	21	1038	1058	UGGAGAAGCAGGGCACGUGCU	UCUACGUCUUCUGCUUCUCUA	Cleavage	cDNA|DHHC zinc finger domain containing protein, expressed	1
osa-miR164d	LOC_Os04g36050.1	3	-1	1	21	1432	1452	UGGAGAAGCAGGGCACGUGCU	UCCUUGUGUUCUGUUUCUCCA	Cleavage	cDNA|cleft lip and palate transmembrane protein 1, putative, expressed	1
osa-miR159b	LOC_Os01g12700.1	1.5	-1	1	21	803	823	UUUGGAUUGAAGGGAGCUCUG	UGGAGCUCCCUUUAAUCCAAU	Cleavage	cDNA|MYB family transcription factor, putative	1
osa-miR159b	LOC_Os05g41166.1	1.5	-1	1	21	1068	1088	UUUGGAUUGAAGGGAGCUCUG	UGGAGCUCCCUUUAAUCCAAU	Cleavage	cDNA|MYB family transcription factor, putative, expressed	1
osa-miR159b	LOC_Os04g46384.1	2	-1	1	21	160	180	UUUGGAUUGAAGGGAGCUCUG	UGGAGCUCCAUUCGAUCCAAA	Cleavage	cDNA|MYB family transcription factor, putative, expressed	1
osa-miR159b	LOC_Os01g59660.1	2	-1	1	21	1260	1280	UUUGGAUUGAAGGGAGCUCUG	UGGAGCUCCCUUCACUCCAAG	Cleavage	cDNA|MYB family transcription factor, putative, expressed	1
osa-miR159b	LOC_Os01g59660.4	2	-1	1	21	1180	1200	UUUGGAUUGAAGGGAGCUCUG	UGGAGCUCCCUUCACUCCAAG	Cleavage	cDNA|MYB family transcription factor, putative, expressed	1
osa-miR159b	LOC_Os01g59660.3	2	-1	1	21	1258	1278	UUUGGAUUGAAGGGAGCUCUG	UGGAGCUCCCUUCACUCCAAG	Cleavage	cDNA|MYB family transcription factor, putative, expressed	1
osa-miR159b	LOC_Os01g59660.2	2	-1	1	21	1348	1368	UUUGGAUUGAAGGGAGCUCUG	UGGAGCUCCCUUCACUCCAAG	Cleavage	cDNA|MYB family transcription factor, putative, expressed	1
osa-miR159b	LOC_Os03g21380.1	2	-1	1	21	1516	1536	UUUGGAUUGAAGGGAGCUCUG	UUGAGUUCCCUUCAUUCCAAA	Cleavage	cDNA|OsCML27 - Calmodulin-related calcium sensor protein, expressed	1
osa-miR159b	LOC_Os09g36650.1	2.5	-1	1	21	699	719	UUUGGAUUGAAGGGAGCUCUG	CGGAGCUCCAUUCAAUCCAAC	Cleavage	cDNA|expressed protein	1
osa-miR159b	LOC_Os06g40330.1	2.5	-1	1	21	1418	1438	UUUGGAUUGAAGGGAGCUCUG	UAGAGCUCCCUUCACUCCAAU	Cleavage	cDNA|MYB family transcription factor, putative, expressed	1
osa-miR159b	LOC_Os05g42240.1	2.5	-1	1	21	626	646	UUUGGAUUGAAGGGAGCUCUG	CAGAGCACCCUUCAAGCCAAA	Cleavage	cDNA|expressed protein	1
osa-miR159b	LOC_Os01g11430.1	2.5	-1	1	21	1112	1132	UUUGGAUUGAAGGGAGCUCUG	CGGAGCCCCCUUCAAACCAAA	Cleavage	cDNA|expressed protein	1
osa-miR159b	LOC_Os10g05230.2	2.5	-1	1	21	335	355	UUUGGAUUGAAGGGAGCUCUG	UUUUGCUCCCUUCAAUCCAAG	Cleavage	cDNA|zinc finger, C3HC4 type domain containing protein, expressed	1
osa-miR159b	LOC_Os03g38210.1	2.5	-1	1	21	938	958	UUUGGAUUGAAGGGAGCUCUG	CCGAGCUCCCUUCAAGCCAAU	Cleavage	cDNA|MYB family transcription factor, putative, expressed	1
osa-miR159b	LOC_Os04g46490.1	2.5	-1	1	21	1126	1146	UUUGGAUUGAAGGGAGCUCUG	AUGGGCUUCCUUUGAUCUAAA	Cleavage	cDNA|aquaporin protein, putative, expressed	1
osa-miR159b	LOC_Os03g47949.1	3	-1	1	21	683	703	UUUGGAUUGAAGGGAGCUCUG	UAAAGCUGCCUUCAGUCCAGA	Cleavage	cDNA|HECT-domain domain containing protein, expressed	1
osa-miR159b	LOC_Os06g46560.1	3	-1	1	21	1071	1091	UUUGGAUUGAAGGGAGCUCUG	GCGAGCUCCCUUCGAACCAAU	Cleavage	cDNA|myb-like DNA-binding domain containing protein, expressed	1
osa-miR159b	LOC_Os09g32300.2	3	-1	1	21	2412	2432	UUUGGAUUGAAGGGAGCUCUG	ACGAGCUUUCUUUGAUCUGAA	Cleavage	cDNA|KH domain-containing protein, putative, expressed	1
osa-miR159b	LOC_Os09g32300.1	3	-1	1	21	2485	2505	UUUGGAUUGAAGGGAGCUCUG	ACGAGCUUUCUUUGAUCUGAA	Cleavage	cDNA|KH domain-containing protein, putative, expressed	1
osa-miR159b	LOC_Os09g32300.3	3	-1	1	21	2715	2735	UUUGGAUUGAAGGGAGCUCUG	ACGAGCUUUCUUUGAUCUGAA	Cleavage	cDNA|KH domain-containing protein, putative, expressed	1
osa-miR159b	LOC_Os09g08790.1	3	-1	1	21	2709	2729	UUUGGAUUGAAGGGAGCUCUG	AGGAGAUUUCUUCGAUCCAGA	Cleavage	cDNA|transposon protein, putative, CACTA, En/Spm sub-class, expressed	1
osa-miR159b	LOC_Os12g37850.1	3	-1	1	21	155	175	UUUGGAUUGAAGGGAGCUCUG	AGGAGAUGCCUUCGAUUCAAA	Cleavage	cDNA|expressed protein	1
osa-miR1432-5p	LOC_Os03g59790.1	0.5	-1	1	21	45	65	AUCAGGAGAGAUGACACCGAC	GUCGGUGUCGUCUCUCCUGAU	Cleavage	cDNA|EF hand family protein, putative, expressed	1
osa-miR1432-5p	LOC_Os03g59870.1	0.5	-1	1	21	30	50	AUCAGGAGAGAUGACACCGAC	GUCGGUGUCGUCUCUCCUGAU	Cleavage	cDNA|EF hand family protein, putative, expressed	1
osa-miR1432-5p	LOC_Os03g59770.1	0.5	-1	1	21	117	137	AUCAGGAGAGAUGACACCGAC	GUCGGUGUCGUCUCUCCUGAU	Cleavage	cDNA|EF hand family protein, putative, expressed	1
osa-miR1432-5p	LOC_Os04g51610.1	2.5	-1	1	21	147	167	AUCAGGAGAGAUGACACCGAC	GUCGGUGUCAUCUCUCCUGCG	Cleavage	cDNA|calcium-transporting ATPase, plasma membrane-type, putative, expressed	1
osa-miR1432-5p	LOC_Os04g51610.3	2.5	-1	1	21	147	167	AUCAGGAGAGAUGACACCGAC	GUCGGUGUCAUCUCUCCUGCG	Cleavage	cDNA|calcium-transporting ATPase, plasma membrane-type, putative, expressed	1
osa-miR1432-5p	LOC_Os05g07030.2	2.5	-1	1	21	1715	1735	AUCAGGAGAGAUGACACCGAC	AGUGGUGCCAUUUCUCUUGAU	Cleavage	cDNA|arginyl-tRNA synthetase, putative, expressed	1
osa-miR1432-5p	LOC_Os05g07030.1	2.5	-1	1	21	1776	1796	AUCAGGAGAGAUGACACCGAC	AGUGGUGCCAUUUCUCUUGAU	Cleavage	cDNA|arginyl-tRNA synthetase, putative, expressed	1
osa-miR1432-5p	LOC_Os04g35590.1	3	-1	1	21	506	526	AUCAGGAGAGAUGACACCGAC	GUCGGUGUUGUCUCUGUUGAU	Cleavage	cDNA|thioesterase family protein, putative, expressed	1
osa-miR1432-5p	LOC_Os05g07210.1	3	-1	1	21	1166	1186	AUCAGGAGAGAUGACACCGAC	GUCGAUCUCAUUUCUCUUGAU	Cleavage	cDNA|metal cation transporter, putative, expressed	1
osa-miR1432-5p	LOC_Os01g07600.1	3	-1	1	21	1800	1820	AUCAGGAGAGAUGACACCGAC	GCCGGUUUUAUCUCUCUUGAA	Cleavage	cDNA|expressed protein	1
osa-miR1432-5p	LOC_Os08g36910.1	3	-1	1	21	586	606	AUCAGGAGAGAUGACACCGAC	AUUGUGGUCGUCUCUCCUGAU	Cleavage	cDNA|alpha-amylase precursor, putative, expressed	1
osa-miR1432-5p	LOC_Os08g36910.3	3	-1	1	21	586	606	AUCAGGAGAGAUGACACCGAC	AUUGUGGUCGUCUCUCCUGAU	Cleavage	cDNA|alpha-amylase precursor, putative, expressed	1
osa-miR1432-5p	LOC_Os08g36910.2	3	-1	1	21	586	606	AUCAGGAGAGAUGACACCGAC	AUUGUGGUCGUCUCUCCUGAU	Cleavage	cDNA|alpha-amylase precursor, putative, expressed	1
osa-miR1432-5p	LOC_Os07g47340.1	3	-1	1	21	685	705	AUCAGGAGAGAUGACACCGAC	GCUGUUGUCAUUUUUCUUGAU	Cleavage	cDNA|expressed protein	1
osa-miR1432-5p	LOC_Os05g41480.2	3	-1	1	21	1225	1245	AUCAGGAGAGAUGACACCGAC	GGCUGUGUUAUCUCUUUUGGU	Cleavage	cDNA|domain of unknown function, DUF250 domain containing protein, expressed	1
osa-miR1432-5p	LOC_Os03g16110.1	3	-1	1	21	714	734	AUCAGGAGAGAUGACACCGAC	CAUGGUGGCCUCUCUCCUGAU	Cleavage	cDNA|Ser/Thr protein phosphatase family protein, putative, expressed	1
osa-miR1432-5p	LOC_Os05g06360.1	3	-1	1	21	882	902	AUCAGGAGAGAUGACACCGAC	UGCAGUGUUAACUCUCCUGAU	Translation	cDNA|heparan-alpha-glucosaminide N-acetyltransferase, putative, expressed	1
osa-miR1432-5p	LOC_Os03g16110.2	3	-1	1	21	714	734	AUCAGGAGAGAUGACACCGAC	CAUGGUGGCCUCUCUCCUGAU	Cleavage	cDNA|Ser/Thr protein phosphatase family protein, putative, expressed	1
osa-miR1432-5p	LOC_Os03g16110.3	3	-1	1	21	714	734	AUCAGGAGAGAUGACACCGAC	CAUGGUGGCCUCUCUCCUGAU	Cleavage	cDNA|Ser/Thr protein phosphatase family protein, putative, expressed	1
Novel-684	LOC_Os03g59790.1	0.5	-1	1	22	44	65	AUCAGGAGAGAUGACACCGACA	UGUCGGUGUCGUCUCUCCUGAU	Cleavage	cDNA|EF hand family protein, putative, expressed	1
Novel-684	LOC_Os03g59870.1	0.5	-1	1	22	29	50	AUCAGGAGAGAUGACACCGACA	UGUCGGUGUCGUCUCUCCUGAU	Cleavage	cDNA|EF hand family protein, putative, expressed	1
Novel-684	LOC_Os03g59770.1	0.5	-1	1	22	116	137	AUCAGGAGAGAUGACACCGACA	UGUCGGUGUCGUCUCUCCUGAU	Cleavage	cDNA|EF hand family protein, putative, expressed	1
Novel-684	LOC_Os04g51610.1	2.5	-1	1	22	146	167	AUCAGGAGAGAUGACACCGACA	GGUCGGUGUCAUCUCUCCUGCG	Cleavage	cDNA|calcium-transporting ATPase, plasma membrane-type, putative, expressed	1
Novel-684	LOC_Os04g51610.3	2.5	-1	1	22	146	167	AUCAGGAGAGAUGACACCGACA	GGUCGGUGUCAUCUCUCCUGCG	Cleavage	cDNA|calcium-transporting ATPase, plasma membrane-type, putative, expressed	1
Novel-684	LOC_Os05g07030.2	2.5	-1	1	22	1714	1735	AUCAGGAGAGAUGACACCGACA	GAGUGGUGCCAUUUCUCUUGAU	Cleavage	cDNA|arginyl-tRNA synthetase, putative, expressed	1
Novel-684	LOC_Os05g07030.1	2.5	-1	1	22	1775	1796	AUCAGGAGAGAUGACACCGACA	GAGUGGUGCCAUUUCUCUUGAU	Cleavage	cDNA|arginyl-tRNA synthetase, putative, expressed	1
Novel-684	LOC_Os04g35590.1	3	-1	1	22	505	526	AUCAGGAGAGAUGACACCGACA	AGUCGGUGUUGUCUCUGUUGAU	Cleavage	cDNA|thioesterase family protein, putative, expressed	1
Novel-684	LOC_Os05g07210.1	3	-1	1	22	1165	1186	AUCAGGAGAGAUGACACCGACA	UGUCGAUCUCAUUUCUCUUGAU	Cleavage	cDNA|metal cation transporter, putative, expressed	1
Novel-684	LOC_Os07g47340.1	3	-1	1	22	684	705	AUCAGGAGAGAUGACACCGACA	UGCUGUUGUCAUUUUUCUUGAU	Cleavage	cDNA|expressed protein	1
Novel-684	LOC_Os08g36910.1	3	-1	1	22	585	606	AUCAGGAGAGAUGACACCGACA	UAUUGUGGUCGUCUCUCCUGAU	Cleavage	cDNA|alpha-amylase precursor, putative, expressed	1
Novel-684	LOC_Os08g36910.3	3	-1	1	22	585	606	AUCAGGAGAGAUGACACCGACA	UAUUGUGGUCGUCUCUCCUGAU	Cleavage	cDNA|alpha-amylase precursor, putative, expressed	1
Novel-684	LOC_Os08g36910.2	3	-1	1	22	585	606	AUCAGGAGAGAUGACACCGACA	UAUUGUGGUCGUCUCUCCUGAU	Cleavage	cDNA|alpha-amylase precursor, putative, expressed	1
Novel-684	LOC_Os01g07600.1	3	-1	1	22	1799	1820	AUCAGGAGAGAUGACACCGACA	AGCCGGUUUUAUCUCUCUUGAA	Cleavage	cDNA|expressed protein	1
Novel-684	LOC_Os05g41480.2	3	-1	1	22	1224	1245	AUCAGGAGAGAUGACACCGACA	CGGCUGUGUUAUCUCUUUUGGU	Cleavage	cDNA|domain of unknown function, DUF250 domain containing protein, expressed	1
Novel-684	LOC_Os03g16110.1	3	-1	1	22	713	734	AUCAGGAGAGAUGACACCGACA	GCAUGGUGGCCUCUCUCCUGAU	Cleavage	cDNA|Ser/Thr protein phosphatase family protein, putative, expressed	1
Novel-684	LOC_Os05g06360.1	3	-1	1	22	881	902	AUCAGGAGAGAUGACACCGACA	AUGCAGUGUUAACUCUCCUGAU	Translation	cDNA|heparan-alpha-glucosaminide N-acetyltransferase, putative, expressed	1
Novel-684	LOC_Os03g16110.2	3	-1	1	22	713	734	AUCAGGAGAGAUGACACCGACA	GCAUGGUGGCCUCUCUCCUGAU	Cleavage	cDNA|Ser/Thr protein phosphatase family protein, putative, expressed	1
Novel-684	LOC_Os03g16110.3	3	-1	1	22	713	734	AUCAGGAGAGAUGACACCGACA	GCAUGGUGGCCUCUCUCCUGAU	Cleavage	cDNA|Ser/Thr protein phosphatase family protein, putative, expressed	1
Novel-1640	LOC_Os05g38410.1	0	-1	1	21	744	764	UUGAGUGCAGCGUUGAUGAAC	GCUCAUCAACGCUGCACUCAA	Cleavage	cDNA|laccase precursor protein, putative, expressed	1
Novel-1640	LOC_Os05g38420.1	0	-1	1	21	744	764	UUGAGUGCAGCGUUGAUGAAC	GCUCAUCAACGCUGCACUCAA	Cleavage	cDNA|laccase precursor protein, putative, expressed	1
Novel-1640	LOC_Os12g15680.1	0.5	-1	1	21	746	766	UUGAGUGCAGCGUUGAUGAAC	GAUCAUCAACGCUGCGCUCAA	Cleavage	cDNA|laccase precursor protein, putative, expressed	1
Novel-1640	LOC_Os01g62490.1	0.5	-1	1	21	758	778	UUGAGUGCAGCGUUGAUGAAC	GCUCAUCAACGCUGCGCUCAA	Cleavage	cDNA|laccase precursor protein, putative, expressed	1
Novel-1640	LOC_Os01g63180.1	0.5	-1	1	21	1085	1105	UUGAGUGCAGCGUUGAUGAAC	GAUCAUCAACGCUGCGCUCAA	Cleavage	cDNA|laccase-6 precursor, putative, expressed	1
Novel-1640	LOC_Os01g61160.1	1.5	-1	1	21	780	800	UUGAGUGCAGCGUUGAUGAAC	GUUCAUCAACGCGGCACUCAA	Cleavage	cDNA|laccase precursor protein, putative, expressed	1
Novel-1640	LOC_Os01g44330.1	1.5	-1	1	21	678	698	UUGAGUGCAGCGUUGAUGAAC	GAUCAUCAACGCUGCAGUCAA	Cleavage	cDNA|laccase precursor protein, putative, expressed	1
Novel-1640	LOC_Os01g63190.3	1.5	-1	1	21	725	745	UUGAGUGCAGCGUUGAUGAAC	GGUCAUCAACGCUGGACUCAA	Cleavage	cDNA|laccase precursor protein, putative, expressed	1
Novel-1640	LOC_Os01g63190.1	1.5	-1	1	21	751	771	UUGAGUGCAGCGUUGAUGAAC	GGUCAUCAACGCUGGACUCAA	Cleavage	cDNA|laccase precursor protein, putative, expressed	1
Novel-1640	LOC_Os11g48060.1	1.5	-1	1	21	1177	1197	UUGAGUGCAGCGUUGAUGAAC	GAUCAUCAACGCUGCACUGAA	Cleavage	cDNA|laccase-22 precursor, putative, expressed	1
Novel-1640	LOC_Os05g35770.1	1.5	-1	1	21	446	466	UUGAGUGCAGCGUUGAUGAAC	AGUCAUCAAUGUUGCAUUCAA	Cleavage	cDNA|serine/threonine-protein kinase SAPK4, putative, expressed	1
Novel-1640	LOC_Os01g63200.1	1.5	-1	1	21	663	683	UUGAGUGCAGCGUUGAUGAAC	CAUCAUCAACGCUGCAGUCAA	Cleavage	cDNA|laccase precursor protein, putative, expressed	1
Novel-1640	LOC_Os03g16610.1	1.5	-1	1	21	778	798	UUGAGUGCAGCGUUGAUGAAC	GCUGAUCAACGCUGCGCUCAA	Cleavage	cDNA|laccase precursor protein, putative, expressed	1
Novel-1640	LOC_Os11g01730.1	2	-1	1	21	669	689	UUGAGUGCAGCGUUGAUGAAC	CUUCAUCAACGCCGCGCUCAA	Cleavage	cDNA|laccase-23 precursor, putative, expressed	1
Novel-1640	LOC_Os12g01730.1	2	-1	1	21	796	816	UUGAGUGCAGCGUUGAUGAAC	CUUCAUCAACGCCGCGCUCAA	Cleavage	cDNA|laccase-23 precursor, putative, expressed	1
Novel-1640	LOC_Os12g15530.1	2	-1	1	21	793	813	UUGAGUGCAGCGUUGAUGAAC	GAUCAUCAACGCCGCGCUCAA	Cleavage	cDNA|retrotransposon protein, putative, unclassified, expressed	1
Novel-1640	LOC_Os02g34600.1	2	-1	1	21	632	652	UUGAGUGCAGCGUUGAUGAAC	AGUCAUCACUGCUGCACUCAA	Cleavage	cDNA|CAMK_CAMK_like.13 - CAMK includes calcium/calmodulin depedent protein kinases, expressed	1
Novel-1640	LOC_Os02g34600.2	2	-1	1	21	632	652	UUGAGUGCAGCGUUGAUGAAC	AGUCAUCACUGCUGCACUCAA	Cleavage	cDNA|CAMK_CAMK_like.13 - CAMK includes calcium/calmodulin depedent protein kinases, expressed	1
Novel-1640	LOC_Os01g62480.1	2	-1	1	21	790	810	UUGAGUGCAGCGUUGAUGAAC	CCUCAUCAACGCCGCGCUCAA	Cleavage	cDNA|laccase precursor protein, putative, expressed	1
Novel-1640	LOC_Os02g51440.1	2.5	-1	1	21	800	820	UUGAGUGCAGCGUUGAUGAAC	GAUCAUCAACGCUGGACUCAC	Cleavage	cDNA|laccase precursor protein, putative, expressed	1
Novel-1640	LOC_Os07g01110.1	2.5	-1	1	21	699	719	UUGAGUGCAGCGUUGAUGAAC	CCUCGUCAACGCCGCGCUCAA	Cleavage	cDNA|laccase precursor protein, putative, expressed	1
Novel-1640	LOC_Os02g01530.1	2.5	-1	1	21	429	449	UUGAGUGCAGCGUUGAUGAAC	UGUUAGCAACGCUGUGCUCAA	Cleavage	cDNA|expressed protein	1
Novel-1640	LOC_Os03g05710.1	2.5	-1	1	21	667	687	UUGAGUGCAGCGUUGAUGAAC	CCUCACCGGCGCUGCACUCGA	Cleavage	cDNA|acetyltransferase, GNAT family, putative, expressed	1
Novel-1640	LOC_Os02g01550.2	2.5	-1	1	21	1609	1629	UUGAGUGCAGCGUUGAUGAAC	UGUUAGCAACGCUGUGCUCAA	Cleavage	cDNA|OsFBL6 - F-box domain and LRR containing protein, expressed	1
Novel-1640	LOC_Os02g01550.1	2.5	-1	1	21	1615	1635	UUGAGUGCAGCGUUGAUGAAC	UGUUAGCAACGCUGUGCUCAA	Cleavage	cDNA|OsFBL6 - F-box domain and LRR containing protein, expressed	1
Novel-1640	LOC_Os06g01840.2	3	-1	1	21	333	353	UUGAGUGCAGCGUUGAUGAAC	CUUCGUCAGUGCUGCGCUCGG	Cleavage	cDNA|nodulin, putative, expressed	1
Novel-1640	LOC_Os06g01840.1	3	-1	1	21	333	353	UUGAGUGCAGCGUUGAUGAAC	CUUCGUCAGUGCUGCGCUCGG	Cleavage	cDNA|nodulin, putative, expressed	1
Novel-1640	LOC_Os07g38150.1	3	-1	1	21	421	441	UUGAGUGCAGCGUUGAUGAAC	AUUCACCAACGUUGUGUUCAA	Cleavage	cDNA|expressed protein	1
Novel-1640	LOC_Os01g45040.1	3	-1	1	21	894	914	UUGAGUGCAGCGUUGAUGAAC	GGUCGUCGACGUAGCACUCAA	Cleavage	cDNA|Leucine rich repeat N-terminal domain containing protein, putative, expressed	1
Novel-1640	LOC_Os11g09140.2	3	-1	1	21	448	468	UUGAGUGCAGCGUUGAUGAAC	AAUCAUCAGUGCUGCACUUGC	Cleavage	cDNA|DUF803 domain containing, putative, expressed	1
Novel-1640	LOC_Os11g09140.1	3	-1	1	21	460	480	UUGAGUGCAGCGUUGAUGAAC	AAUCAUCAGUGCUGCACUUGC	Cleavage	cDNA|DUF803 domain containing, putative, expressed	1
Novel-1640	LOC_Os11g15090.1	3	-1	1	21	1665	1685	UUGAGUGCAGCGUUGAUGAAC	CGUCAUCAUCGCUGCAUUCAC	Cleavage	cDNA|retrotransposon protein, putative, Ty3-gypsy subclass, expressed	1
Novel-1640	LOC_Os06g44270.1	3	-1	1	21	491	511	UUGAGUGCAGCGUUGAUGAAC	CGUCGUCGACGCCGCGCUCAA	Cleavage	cDNA|synthase, putative, expressed	1
Novel-1640	LOC_Os02g28310.1	3	-1	1	21	693	713	UUGAGUGCAGCGUUGAUGAAC	UAGCAUCCACGCUGCGCUCGA	Cleavage	cDNA|expressed protein	1
Novel-1640	LOC_Os05g38390.1	3	-1	1	21	570	590	UUGAGUGCAGCGUUGAUGAAC	GCUGAUCAACGCGGCGCUCAA	Cleavage	cDNA|laccase precursor protein, putative, expressed	1
Novel-1640	LOC_Os05g16824.2	3	-1	1	21	2755	2775	UUGAGUGCAGCGUUGAUGAAC	AGUCAUCCAUGUUGCACUCAU	Cleavage	cDNA|SHR5-receptor-like kinase, putative, expressed	1
Novel-1640	LOC_Os05g16824.3	3	-1	1	21	2789	2809	UUGAGUGCAGCGUUGAUGAAC	AGUCAUCCAUGUUGCACUCAU	Cleavage	cDNA|SHR5-receptor-like kinase, putative, expressed	1
Novel-1640	LOC_Os05g16824.4	3	-1	1	21	2821	2841	UUGAGUGCAGCGUUGAUGAAC	AGUCAUCCAUGUUGCACUCAU	Cleavage	cDNA|SHR5-receptor-like kinase, putative, expressed	1
Novel-1640	LOC_Os05g16824.1	3	-1	1	21	2882	2902	UUGAGUGCAGCGUUGAUGAAC	AGUCAUCCAUGUUGCACUCAU	Cleavage	cDNA|SHR5-receptor-like kinase, putative, expressed	1
Novel-1640	LOC_Os07g10230.1	3	-1	1	21	285	305	UUGAGUGCAGCGUUGAUGAAC	UGUCAUCUAUGUUGCACUCGG	Cleavage	cDNA|glucosyltransferase, putative, expressed	1
Novel-1640	LOC_Os07g20610.1	3	-1	1	21	24	44	UUGAGUGCAGCGUUGAUGAAC	CCUCAAUAAAGCUGCACUCAA	Cleavage	cDNA|TKL_IRAK_DUF26.2 - DUF26 kinases have homology to DUF26 containing loci, expressed	1
Novel-1640	LOC_Os06g45240.1	3	-1	1	21	1548	1568	UUGAGUGCAGCGUUGAUGAAC	CCUCCUCGACGCUGCGUUCGA	Cleavage	cDNA|inactive receptor kinase At2g26730 precursor, putative, expressed	1
Novel-1640	LOC_Os08g10740.2	3	-1	1	21	1032	1052	UUGAGUGCAGCGUUGAUGAAC	AAUCAGCAAUGUUGCAUUCAG	Cleavage	cDNA|transposon protein, putative, CACTA, En/Spm sub-class, expressed	1
Novel-1640	LOC_Os08g10740.1	3	-1	1	21	1032	1052	UUGAGUGCAGCGUUGAUGAAC	AAUCAGCAAUGUUGCAUUCAG	Cleavage	cDNA|transposon protein, putative, CACTA, En/Spm sub-class, expressed	1
Novel-1640	LOC_Os10g05190.1	3	-1	1	21	6891	6911	UUGAGUGCAGCGUUGAUGAAC	AAUCAGCAAUGUUGCAUUCAG	Cleavage	cDNA|transposon protein, putative, CACTA, En/Spm sub-class, expressed	1
Novel-1522	LOC_Os03g44835.1	0	-1	1	21	1247	1267	UCUCGGAUCAGGCUUCAUUCC	GGAAUGAAGCCUGAUCCGAGA	Cleavage	cDNA|expressed protein	1
Novel-1522	LOC_Os04g05700.1	2.5	-1	1	21	1840	1860	UCUCGGAUCAGGCUUCAUUCC	GGGAUUGAGCCUGAUCUGAGA	Cleavage	cDNA|expressed protein	1
Novel-1522	LOC_Os12g16690.1	3	-1	1	21	2362	2382	UCUCGGAUCAGGCUUCAUUCC	AGAAGGAGGCCUGUUCCGAGA	Cleavage	cDNA|zinc finger, C3HC4 type domain containing protein, expressed	1
Novel-1522	LOC_Os02g32490.1	3	-1	1	21	655	675	UCUCGGAUCAGGCUUCAUUCC	CCAGUGAGGUCUGCUCCGAGA	Cleavage	cDNA|AMP-binding enzyme, putative, expressed	1
Novel-1522	LOC_Os02g32490.2	3	-1	1	21	683	703	UCUCGGAUCAGGCUUCAUUCC	CCAGUGAGGUCUGCUCCGAGA	Cleavage	cDNA|AMP-binding enzyme, putative, expressed	1
Novel-1522	LOC_Os10g21470.1	3	-1	1	21	2970	2990	UCUCGGAUCAGGCUUCAUUCC	CUGGUGGAGCUUGAUCUGGGA	Cleavage	cDNA|pentatricopeptide, putative, expressed	1
Novel-1522	LOC_Os02g04080.1	3	-1	1	21	670	690	UCUCGGAUCAGGCUUCAUUCC	CAAAUUGAGCUUGAUUUGAGA	Cleavage	cDNA|chromosome segregation protein sudA, putative, expressed	1
Novel-1509	LOC_Os01g48446.1	1.5	-1	1	24	223	246	UCGGCCUCGUGGAUGGACCAGGAG	GUGGCGGUACGUCCACGAGGCCGA	Cleavage	cDNA|no apical meristem protein, putative, expressed	1
Novel-1509	LOC_Os03g02010.4	2	-1	1	24	301	324	UCGGCCUCGUGGAUGGACCAGGAG	CUCCUGGUCCGUCCACGAGGCUGC	Cleavage	cDNA|DNA methyltransferase protein, putative, expressed	1
Novel-1509	LOC_Os05g40740.3	2	-1	1	24	1054	1077	UCGGCCUCGUGGAUGGACCAGGAG	CACGCGGUUCAUCCACGAGGCCAA	Cleavage	cDNA|monocopper oxidase, putative, expressed	1
Novel-1509	LOC_Os05g40740.4	2	-1	1	24	1054	1077	UCGGCCUCGUGGAUGGACCAGGAG	CACGCGGUUCAUCCACGAGGCCAA	Cleavage	cDNA|monocopper oxidase, putative, expressed	1
Novel-1509	LOC_Os05g40740.1	2	-1	1	24	858	881	UCGGCCUCGUGGAUGGACCAGGAG	CACGCGGUUCAUCCACGAGGCCAA	Cleavage	cDNA|monocopper oxidase, putative, expressed	1
Novel-1509	LOC_Os05g40740.2	2	-1	1	24	858	881	UCGGCCUCGUGGAUGGACCAGGAG	CACGCGGUUCAUCCACGAGGCCAA	Cleavage	cDNA|monocopper oxidase, putative, expressed	1
Novel-1509	LOC_Os11g03310.1	2.5	-1	1	24	1241	1264	UCGGCCUCGUGGAUGGACCAGGAG	CUCCUUGCCCAUCCACGAGGUCGA	Cleavage	cDNA|no apical meristem protein, putative, expressed	1
Novel-1509	LOC_Os07g35500.1	2.5	-1	1	24	78	101	UCGGCCUCGUGGAUGGACCAGGAG	GCCGCCGUCCAUCCGUGAGGUCGA	Cleavage	cDNA|mucin-associated surface protein, putative, expressed	1
Novel-1509	LOC_Os05g47470.2	2.5	-1	1	24	419	442	UCGGCCUCGUGGAUGGACCAGGAG	CGAGAAGUCCAACCACGAGGCCGA	Cleavage	cDNA|VIP1 protein, putative, expressed	1
Novel-1509	LOC_Os05g47470.1	2.5	-1	1	24	416	439	UCGGCCUCGUGGAUGGACCAGGAG	CGAGAAGUCCAACCACGAGGCCGA	Cleavage	cDNA|VIP1 protein, putative, expressed	1
Novel-1509	LOC_Os01g20910.1	2.5	-1	1	24	780	803	UCGGCCUCGUGGAUGGACCAGGAG	UAGACCGUUCGUUCACGAGGCCGA	Cleavage	cDNA|zinc finger, C3HC4 type domain containing protein, expressed	1
Novel-1509	LOC_Os02g50300.1	2.5	-1	1	24	251	274	UCGGCCUCGUGGAUGGACCAGGAG	CGGCCGGUUCAUACACGAGGCCGG	Cleavage	cDNA|expressed protein	1
Novel-1509	LOC_Os10g42196.1	2.5	-1	1	24	4010	4033	UCGGCCUCGUGGAUGGACCAGGAG	GUUGAGGUCCAACCAUGAGGCUGA	Cleavage	cDNA|expressed protein	1
Novel-1509	LOC_Os03g53230.1	2.5	-1	1	24	573	596	UCGGCCUCGUGGAUGGACCAGGAG	GCGAGGGUUCAUGCGCGAGGCCGA	Cleavage	cDNA|bifunctional 3-phosphoadenosine 5-phosphosulfate synthetase, putative, expressed	1
Novel-1509	LOC_Os02g39920.1	2.5	-1	1	24	346	369	UCGGCCUCGUGGAUGGACCAGGAG	GCUCAAGCUCAUCCACGAGGCCGA	Cleavage	cDNA|AT hook motif family protein, expressed	1
Novel-1509	LOC_Os10g29620.1	2.5	-1	1	24	876	899	UCGGCCUCGUGGAUGGACCAGGAG	GCUCGCGUUCCUCCACGAGGCCGA	Cleavage	cDNA|tyrosine protein kinase domain containing protein, putative, expressed	1
Novel-1509	LOC_Os11g13650.1	3	-1	1	24	90	113	UCGGCCUCGUGGAUGGACCAGGAG	CAACUGGUCCAUCUGCGAGAUCGA	Cleavage	cDNA|cellulose synthase, putative, expressed	1
Novel-1509	LOC_Os02g09400.1	3	-1	1	24	468	491	UCGGCCUCGUGGAUGGACCAGGAG	CUUCCGCCCCGUCCGCGAGGCCGA	Cleavage	cDNA|cytochrome P450, putative, expressed	1
Novel-1509	LOC_Os02g17720.1	3	-1	1	24	4128	4151	UCGGCCUCGUGGAUGGACCAGGAG	GGCCCUGUCCAGCUACGAGGCCGA	Cleavage	cDNA|retrotransposon protein, putative, unclassified, expressed	1
Novel-1280	LOC_Os06g40860.1	2.5	-1	1	23	1634	1656	GGGGAUGUAGCUCAGAUGGUAGA	AGUAUCAUUUGAGCUACAUUCUU	Cleavage	cDNA|pentatricopeptide, putative, expressed	1
Novel-1280	LOC_Os02g26794.1	2.5	-1	1	23	30	52	GGGGAUGUAGCUCAGAUGGUAGA	CUUUCUGCCUGAGCUGCAUCCCC	Cleavage	cDNA|expressed protein	1
Novel-1280	LOC_Os01g72230.1	2.5	-1	1	23	113	135	GGGGAUGUAGCUCAGAUGGUAGA	CACUCGAUCUGAGCUGCAUCCCA	Cleavage	cDNA|stromal membrane-associated protein, putative, expressed	1
Novel-1280	LOC_Os08g06800.1	2.5	-1	1	23	3084	3106	GGGGAUGUAGCUCAGAUGGUAGA	ACAUUCAUCAGGGCUACAUUCCC	Cleavage	cDNA|retrotransposon protein, putative, unclassified, expressed	1
Novel-1280	LOC_Os01g11980.1	3	-1	1	23	468	490	GGGGAUGUAGCUCAGAUGGUAGA	GGUAUAGUUUGAGCUACAUCCCU	Cleavage	cDNA|SFT2, putative, expressed	1
Novel-1280	LOC_Os05g33340.1	3	-1	1	23	7305	7327	GGGGAUGUAGCUCAGAUGGUAGA	GACACCAUCUGAGCUGCAUAUUC	Cleavage	cDNA|transposon protein, putative, CACTA, En/Spm sub-class, expressed	1
Novel-1280	LOC_Os10g37760.2	3	-1	1	23	1059	1081	GGGGAUGUAGCUCAGAUGGUAGA	GCCACUACCUGAGCUGCAUUCCU	Cleavage	cDNA|OsRhmbd17 - Putative Rhomboid homologue, expressed	1
Novel-1280	LOC_Os10g37760.1	3	-1	1	23	1195	1217	GGGGAUGUAGCUCAGAUGGUAGA	GCCACUACCUGAGCUGCAUUCCU	Cleavage	cDNA|OsRhmbd17 - Putative Rhomboid homologue, expressed	1
Novel-1280	LOC_Os03g50660.1	3	-1	1	23	1122	1144	GGGGAUGUAGCUCAGAUGGUAGA	CAUCAGGUCUGAGCUACAUCCUC	Cleavage	cDNA|transposon protein, putative, CACTA, En/Spm sub-class	1
Novel-1280	LOC_Os02g32120.1	3	-1	1	23	748	770	GGGGAUGUAGCUCAGAUGGUAGA	GUACUCAUCUGGGCUGCAUUCCA	Cleavage	cDNA|cytochrome b-c1 complex subunit Rieske, mitochondrial precursor, putative, expressed	1
Novel-1280	LOC_Os02g07180.1	3	-1	1	23	1452	1474	GGGGAUGUAGCUCAGAUGGUAGA	UAGGGUGUCUGAGCUACAUUCUC	Cleavage	cDNA|expressed protein	1
Novel-1280	LOC_Os07g33310.1	3	-1	1	23	1223	1245	GGGGAUGUAGCUCAGAUGGUAGA	GGGACAAGCUGAGCUACAUCUUC	Cleavage	cDNA|MATE efflux family protein, putative, expressed	1

## Sheet: psRNA-2011
miRNA ID	Target ID	e-Val	UPE	miRNA length	Target start	Target end	miRNA fragment aligned	Target fragment aligned	Type of Inhibition	Annotation	Multiplicity	Source
osa-miR812t	LOC_Os02g07960.4	0.5	19.16	23	3461	3484	ACGGAAAAUCAUGGCUGCACUUAA	UUAAGUGUAGCCAUGAUUUUCCGU	Cleavage	cDNA|STRUBBELIG-RECEPTOR FAMILY 3 precursor# putative# expressed	1	psRNATarget
osa-miR812t	LOC_Os03g08720.1	2.5	14.478	23	1529	1552	ACGGAAAAUCAUGGCUGCACUUAA	UUAAGUGUAGUCGUGGUUUUUCGU	Cleavage	cDNA|transferase family protein# putative# expressed	1	psRNATarget
osa-miR812t	LOC_Os04g54560.1	3	14.739	23	1412	1435	ACGGAAAAUCAUGGCUGCACUUAA	UUAAGUGCAACUAUGAGUUUCUGU	Cleavage	cDNA|transferase family protein# putative# expressed	1	psRNATarget
osa-miR812t	LOC_Os06g40784.1	3	7.747	20	310	330	ACGGAAAAUCAUGGCUGCACU	AGUGCAACUAUGAGUUUCUGU	Cleavage	cDNA|expressed protein	1	psRNATarget
osa-miR812t	LOC_Os05g45750.2	3	17.007	21	1322	1343	ACGGAAAAUCAUGGCUGCACUU	AUGUGGAGCCAAGAUUUUCCGG	Translation	cDNA|ATP-dependent Clp protease ATP-binding subunit clpX# putative# expressed	1	psRNATarget
osa-miR812t	LOC_Os05g45750.1	3	17.007	21	1362	1383	ACGGAAAAUCAUGGCUGCACUU	AUGUGGAGCCAAGAUUUUCCGG	Translation	cDNA|ATP-dependent Clp protease ATP-binding subunit clpX# putative# expressed	1	psRNATarget
osa-miR390-5p	LOC_Os02g10100.1	1.5	17.63	20	2170	2190	AAGCUCAGGAGGGAUAGCGCC	GGCGCUAUCCCUUCUGAGCUA	Cleavage	cDNA|leucine-rich repeat receptor protein kinase EXS precursor# putative# expressed	1	psRNATarget
osa-miR390-5p	LOC_Os03g51040.1	2.5	20.259	20	784	804	AAGCUCAGGAGGGAUAGCGCC	GGUGUUGUCCUUCUUGAGCUU	Cleavage	cDNA|STRUBBELIG-RECEPTOR FAMILY 6 precursor# putative# expressed	1	psRNATarget
osa-miR390-5p	LOC_Os04g29990.1	2.5	17.986	20	1741	1761	AAGCUCAGGAGGGAUAGCGCC	GGUGUUAUUCUUCUUGAGCUU	Cleavage	cDNA|OsWAK44 - OsWAK receptor-like protein kinase# expressed	1	psRNATarget
osa-miR390-5p	LOC_Os11g36140.1	2	15.921	20	1033	1053	AAGCUCAGGAGGGAUAGCGCC	GGCACUGUCCCUUCUGAGCUU	Cleavage	cDNA|receptor-like protein kinase 2 precursor# putative# expressed	1	psRNATarget
osa-miR390-5p	LOC_Os04g30060.1	2.5	22.131	20	622	642	AAGCUCAGGAGGGAUAGCGCC	GGAGUUAUCCUUCUUGAGCUU	Cleavage	cDNA|wall-associated receptor kinase-like 10 precursor# putative# expressed	1	psRNATarget
osa-miR390-5p	LOC_Os05g34270.1	3	21.267	20	1812	1832	AAGCUCAGGAGGGAUAGCGCC	GGUGUUGUUCUUCUUGAGCUU	Cleavage	cDNA|inactive receptor kinase At1g27190 precursor# putative# expressed	1	psRNATarget
osa-miR390-5p	LOC_Os05g33160.1	3	17.374	20	376	396	AAGCUCAGGAGGGAUAGCGCC	GGUGCUAUCCCCUCUGAGCUC	Translation	cDNA|inactive receptor kinase At1g27190 precursor# putative# expressed	1	psRNATarget
osa-miR390-5p	LOC_Os04g30330.1	3	16.552	20	1079	1099	AAGCUCAGGAGGGAUAGCGCC	GGUGUCAUCCUUCUUGAGCUU	Cleavage	cDNA|OsWAK59 - OsWAK receptor-like cytoplasmic kinase OsWAK-RLCK# expressed	1	psRNATarget
osa-miR390-5p	LOC_Os04g45170.1	3	18.191	20	496	516	AAGCUCAGGAGGGAUAGCGCC	GGUGCUAUCCCCCCUGAGAUU	Translation	cDNA|leucine-rich repeat family protein# putative# expressed	1	psRNATarget
osa-miR390-5p	LOC_Os04g29960.1	3	20.044	20	1966	1986	AAGCUCAGGAGGGAUAGCGCC	GGAGUUAUUCUUCUUGAGCUU	Cleavage	cDNA|OsWAK43 - OsWAK receptor-like protein kinase# expressed	1	psRNATarget
osa-miR390-5p	LOC_Os01g33110.1	2.5	14.276	20	1664	1684	AAGCUCAGGAGGGAUAGCGCC	GGCGGUAUACCUUCUGAGCUU	Cleavage	cDNA|receptor-like protein kinase 5 precursor# putative# expressed	1	psRNATarget
osa-miR390-5p	LOC_Os06g03970.1	3	14.652	20	1608	1628	AAGCUCAGGAGGGAUAGCGCC	GGCAAUAUUCCUUCUGAGCUU	Cleavage	cDNA|receptor-like protein kinase 5 precursor# putative# expressed	1	psRNATarget
osa-miR390-5p	LOC_Os04g46700.2	2.5	23.382	19	777	796	AAGCUCAGGAGGGAUAGCGC	GUGCUAACCCUCAUGAGCUU	Cleavage	cDNA|ABC family transporter: toluene tolerance# putative# expressed	1	psRNATarget
osa-miR390-5p	LOC_Os04g46700.1	2.5	23.382	19	777	796	AAGCUCAGGAGGGAUAGCGC	GUGCUAACCCUCAUGAGCUU	Cleavage	cDNA|ABC family transporter: toluene tolerance# putative# expressed	1	psRNATarget
osa-miR164d	LOC_Os06g23650.1	1	16.58	20	794	814	UGGAGAAGCAGGGCACGUGCU	AGCUCGUGCCCUGCUUCUCCA	Cleavage	cDNA|no apical meristem protein# putative# expressed	1	psRNATarget
osa-miR164d	LOC_Os06g46270.1	1	20.065	20	954	974	UGGAGAAGCAGGGCACGUGCU	AGCAAGUGCCCUGCUUCUCCA	Cleavage	cDNA|no apical meristem protein# putative# expressed	1	psRNATarget
osa-miR164d	LOC_Os12g41680.1	1	19.51	20	911	931	UGGAGAAGCAGGGCACGUGCU	AGCAAGUGCCCUGCUUCUCCA	Cleavage	cDNA|No apical meristem protein# putative# expressed	1	psRNATarget
osa-miR164d	LOC_Os03g47310.1	3	19.374	20	43	63	UGGAGAAGCAGGGCACGUGCU	AUCACGUGCCUUGUUUCUCCC	Cleavage	cDNA|transposon protein# putative# CACTA# En/Spm sub-class# expressed	1	psRNATarget
osa-miR164d	LOC_Os05g25960.1	3	23.596	20	368	388	UGGAGAAGCAGGGCACGUGCU	AGUACGUGCUCAGCUUCUUCG	Translation	cDNA|no apical meristem protein# expressed	1	psRNATarget
osa-miR164d	LOC_Os04g41540.1	3	22.743	20	1060	1080	UGGAGAAGCAGGGCACGUGCU	GGCACCUGCUCUGCCUCUCCA	Cleavage	cDNA|OsCML22 - Calmodulin-related calcium sensor protein# expressed	1	psRNATarget
osa-miR164d	LOC_Os04g57200.2	3	12.024	19	481	500	UGGAGAAGCAGGGCACGUGC	GCUUGUGCUCUGCUUCUUUA	Cleavage	cDNA|heavy metal transport/detoxification protein# putative# expressed	1	psRNATarget
osa-miR164d	LOC_Os12g05260.1	3	17.837	19	203	222	UGGAGAAGCAGGGCACGUGC	GCUCUUGCCCUGCUUCUCCU	Cleavage	cDNA|phytosulfokines precursor# putative# expressed	1	psRNATarget
osa-miR164d	LOC_Os02g18690.1	3	16.304	19	568	587	UGGAGAAGCAGGGCACGUGC	CCACCUUCCCUGCUUCUCCA	Cleavage	cDNA|BURP domain containing protein# expressed	1	psRNATarget
osa-miR164d	LOC_Os04g40780.1	3	22.445	19	475	494	UGGAGAAGCAGGGCACGUGC	GCACGGGCCUCGCUUCUCCG	Translation	cDNA|OsFBX145 - F-box domain containing protein# expressed	1	psRNATarget
osa-miR159b	LOC_Os01g12700.1	2	14.208	20	803	823	UUUGGAUUGAAGGGAGCUCUG	UGGAGCUCCCUUUAAUCCAAU	Cleavage	cDNA|MYB family transcription factor# putative	1	psRNATarget
osa-miR159b	LOC_Os05g41166.1	2	13.577	20	1068	1088	UUUGGAUUGAAGGGAGCUCUG	UGGAGCUCCCUUUAAUCCAAU	Cleavage	cDNA|MYB family transcription factor# putative# expressed	1	psRNATarget
osa-miR159b	LOC_Os09g36650.1	2.5	16.44	20	699	719	UUUGGAUUGAAGGGAGCUCUG	CGGAGCUCCAUUCAAUCCAAC	Cleavage	cDNA|expressed protein	1	psRNATarget
osa-miR159b	LOC_Os06g40330.1	2.5	17.336	20	1418	1438	UUUGGAUUGAAGGGAGCUCUG	UAGAGCUCCCUUCACUCCAAU	Cleavage	cDNA|MYB family transcription factor# putative# expressed	1	psRNATarget
osa-miR159b	LOC_Os05g42240.1	2.5	18.682	20	626	646	UUUGGAUUGAAGGGAGCUCUG	CAGAGCACCCUUCAAGCCAAA	Cleavage	cDNA|expressed protein	1	psRNATarget
osa-miR159b	LOC_Os01g59660.1	2.5	13.275	20	1260	1280	UUUGGAUUGAAGGGAGCUCUG	UGGAGCUCCCUUCACUCCAAG	Cleavage	cDNA|MYB family transcription factor# putative# expressed	1	psRNATarget
osa-miR159b	LOC_Os01g59660.4	2.5	13.275	20	1180	1200	UUUGGAUUGAAGGGAGCUCUG	UGGAGCUCCCUUCACUCCAAG	Cleavage	cDNA|MYB family transcription factor# putative# expressed	1	psRNATarget
osa-miR159b	LOC_Os01g59660.3	2.5	13.275	20	1258	1278	UUUGGAUUGAAGGGAGCUCUG	UGGAGCUCCCUUCACUCCAAG	Cleavage	cDNA|MYB family transcription factor# putative# expressed	1	psRNATarget
osa-miR159b	LOC_Os01g59660.2	2.5	13.275	20	1348	1368	UUUGGAUUGAAGGGAGCUCUG	UGGAGCUCCCUUCACUCCAAG	Cleavage	cDNA|MYB family transcription factor# putative# expressed	1	psRNATarget
osa-miR159b	LOC_Os01g11430.1	3	22.65	20	1112	1132	UUUGGAUUGAAGGGAGCUCUG	CGGAGCCCCCUUCAAACCAAA	Cleavage	cDNA|expressed protein	1	psRNATarget
osa-miR159b	LOC_Os03g21380.1	3	8.974	19	1517	1536	UUUGGAUUGAAGGGAGCUCU	UGAGUUCCCUUCAUUCCAAA	Cleavage	cDNA|OsCML27 - Calmodulin-related calcium sensor protein# expressed	1	psRNATarget
osa-miR159b	LOC_Os03g47949.1	3	22.868	20	683	703	UUUGGAUUGAAGGGAGCUCUG	UAAAGCUGCCUUCAGUCCAGA	Cleavage	cDNA|HECT-domain domain containing protein# expressed	1	psRNATarget
osa-miR1432-5p	LOC_Os03g59790.1	0.5	23.499	20	45	65	AUCAGGAGAGAUGACACCGAC	GUCGGUGUCGUCUCUCCUGAU	Cleavage	cDNA|EF hand family protein# putative# expressed	1	psRNATarget
osa-miR1432-5p	LOC_Os03g59770.1	0.5	20.601	20	117	137	AUCAGGAGAGAUGACACCGAC	GUCGGUGUCGUCUCUCCUGAU	Cleavage	cDNA|EF hand family protein# putative# expressed	1	psRNATarget
osa-miR1432-5p	LOC_Os04g35590.1	3	19.577	20	506	526	AUCAGGAGAGAUGACACCGAC	GUCGGUGUUGUCUCUGUUGAU	Cleavage	cDNA|thioesterase family protein# putative# expressed	1	psRNATarget
osa-miR1432-5p	LOC_Os05g07210.1	3	11.004	20	1166	1186	AUCAGGAGAGAUGACACCGAC	GUCGAUCUCAUUUCUCUUGAU	Cleavage	cDNA|metal cation transporter# putative# expressed	1	psRNATarget
osa-miR1432-5p	LOC_Os08g36910.1	3	11.966	19	587	606	AUCAGGAGAGAUGACACCGA	UUGUGGUCGUCUCUCCUGAU	Cleavage	cDNA|alpha-amylase precursor# putative# expressed	1	psRNATarget
osa-miR1432-5p	LOC_Os08g36910.3	3	11.966	19	587	606	AUCAGGAGAGAUGACACCGA	UUGUGGUCGUCUCUCCUGAU	Cleavage	cDNA|alpha-amylase precursor# putative# expressed	1	psRNATarget
osa-miR1432-5p	LOC_Os08g36910.2	3	11.966	19	587	606	AUCAGGAGAGAUGACACCGA	UUGUGGUCGUCUCUCCUGAU	Cleavage	cDNA|alpha-amylase precursor# putative# expressed	1	psRNATarget
Novel-684	LOC_Os03g59790.1	0.5	23.499	21	44	65	AUCAGGAGAGAUGACACCGACA	UGUCGGUGUCGUCUCUCCUGAU	Cleavage	cDNA|EF hand family protein# putative# expressed	1	psRNATarget
Novel-684	LOC_Os03g59770.1	0.5	20.601	21	116	137	AUCAGGAGAGAUGACACCGACA	UGUCGGUGUCGUCUCUCCUGAU	Cleavage	cDNA|EF hand family protein# putative# expressed	1	psRNATarget
Novel-684	LOC_Os04g35590.1	3	19.577	20	506	526	AUCAGGAGAGAUGACACCGAC	GUCGGUGUUGUCUCUGUUGAU	Cleavage	cDNA|thioesterase family protein# putative# expressed	1	psRNATarget
Novel-684	LOC_Os05g07210.1	3	11.004	21	1165	1186	AUCAGGAGAGAUGACACCGACA	UGUCGAUCUCAUUUCUCUUGAU	Cleavage	cDNA|metal cation transporter# putative# expressed	1	psRNATarget
Novel-684	LOC_Os08g36910.1	3	11.966	21	585	606	AUCAGGAGAGAUGACACCGACA	UAUUGUGGUCGUCUCUCCUGAU	Cleavage	cDNA|alpha-amylase precursor# putative# expressed	1	psRNATarget
Novel-684	LOC_Os08g36910.3	3	11.966	21	585	606	AUCAGGAGAGAUGACACCGACA	UAUUGUGGUCGUCUCUCCUGAU	Cleavage	cDNA|alpha-amylase precursor# putative# expressed	1	psRNATarget
Novel-684	LOC_Os08g36910.2	3	11.966	21	585	606	AUCAGGAGAGAUGACACCGACA	UAUUGUGGUCGUCUCUCCUGAU	Cleavage	cDNA|alpha-amylase precursor# putative# expressed	1	psRNATarget
Novel-1640	LOC_Os05g38410.1	1	17.731	20	744	764	UUGAGUGCAGCGUUGAUGAAC	GCUCAUCAACGCUGCACUCAA	Cleavage	cDNA|laccase precursor protein# putative# expressed	1	psRNATarget
Novel-1640	LOC_Os05g38420.1	1	17.731	20	744	764	UUGAGUGCAGCGUUGAUGAAC	GCUCAUCAACGCUGCACUCAA	Cleavage	cDNA|laccase precursor protein# putative# expressed	1	psRNATarget
Novel-1640	LOC_Os12g15680.1	1.5	12.914	20	746	766	UUGAGUGCAGCGUUGAUGAAC	GAUCAUCAACGCUGCGCUCAA	Cleavage	cDNA|laccase precursor protein# putative# expressed	1	psRNATarget
Novel-1640	LOC_Os01g62490.1	1.5	22.233	20	758	778	UUGAGUGCAGCGUUGAUGAAC	GCUCAUCAACGCUGCGCUCAA	Cleavage	cDNA|laccase precursor protein# putative# expressed	1	psRNATarget
Novel-1640	LOC_Os01g63180.1	1.5	17.29	20	1085	1105	UUGAGUGCAGCGUUGAUGAAC	GAUCAUCAACGCUGCGCUCAA	Cleavage	cDNA|laccase-6 precursor# putative# expressed	1	psRNATarget
Novel-1640	LOC_Os11g01730.1	1.5	14.634	19	670	689	UUGAGUGCAGCGUUGAUGAA	UUCAUCAACGCCGCGCUCAA	Translation	cDNA|laccase-23 precursor# putative# expressed	1	psRNATarget
Novel-1640	LOC_Os12g01730.1	1.5	14.284	19	797	816	UUGAGUGCAGCGUUGAUGAA	UUCAUCAACGCCGCGCUCAA	Translation	cDNA|laccase-23 precursor# putative# expressed	1	psRNATarget
Novel-1640	LOC_Os01g44330.1	2.5	13.923	20	678	698	UUGAGUGCAGCGUUGAUGAAC	GAUCAUCAACGCUGCAGUCAA	Cleavage	cDNA|laccase precursor protein# putative# expressed	1	psRNATarget
Novel-1640	LOC_Os01g63190.3	2.5	18.268	20	725	745	UUGAGUGCAGCGUUGAUGAAC	GGUCAUCAACGCUGGACUCAA	Cleavage	cDNA|laccase precursor protein# putative# expressed	1	psRNATarget
Novel-1640	LOC_Os01g63190.1	2.5	18.147	20	751	771	UUGAGUGCAGCGUUGAUGAAC	GGUCAUCAACGCUGGACUCAA	Cleavage	cDNA|laccase precursor protein# putative# expressed	1	psRNATarget
Novel-1640	LOC_Os11g48060.1	2.5	14.39	20	1177	1197	UUGAGUGCAGCGUUGAUGAAC	GAUCAUCAACGCUGCACUGAA	Cleavage	cDNA|laccase-22 precursor# putative# expressed	1	psRNATarget
Novel-1640	LOC_Os05g35770.1	2.5	20.649	19	447	466	UUGAGUGCAGCGUUGAUGAA	GUCAUCAAUGUUGCAUUCAA	Cleavage	cDNA|serine/threonine-protein kinase SAPK4# putative# expressed	1	psRNATarget
Novel-1640	LOC_Os01g63200.1	2.5	19.305	19	664	683	UUGAGUGCAGCGUUGAUGAA	AUCAUCAACGCUGCAGUCAA	Cleavage	cDNA|laccase precursor protein# putative# expressed	1	psRNATarget
Novel-1640	LOC_Os03g16610.1	2.5	17.447	20	778	798	UUGAGUGCAGCGUUGAUGAAC	GCUGAUCAACGCUGCGCUCAA	Cleavage	cDNA|laccase precursor protein# putative# expressed	1	psRNATarget
Novel-1640	LOC_Os12g15530.1	2.5	23.294	20	793	813	UUGAGUGCAGCGUUGAUGAAC	GAUCAUCAACGCCGCGCUCAA	Translation	cDNA|retrotransposon protein# putative# unclassified# expressed	1	psRNATarget
Novel-1640	LOC_Os02g34600.1	2.5	20.257	19	633	652	UUGAGUGCAGCGUUGAUGAA	GUCAUCACUGCUGCACUCAA	Cleavage	cDNA|CAMK_CAMK_like.13 - CAMK includes calcium/calmodulin depedent protein kinases# expressed	1	psRNATarget
Novel-1640	LOC_Os02g34600.2	2.5	20.257	19	633	652	UUGAGUGCAGCGUUGAUGAA	GUCAUCACUGCUGCACUCAA	Cleavage	cDNA|CAMK_CAMK_like.13 - CAMK includes calcium/calmodulin depedent protein kinases# expressed	1	psRNATarget
Novel-1640	LOC_Os01g62480.1	2.5	15.671	19	791	810	UUGAGUGCAGCGUUGAUGAA	CUCAUCAACGCCGCGCUCAA	Translation	cDNA|laccase precursor protein# putative# expressed	1	psRNATarget
Novel-1640	LOC_Os07g01110.1	3	11.023	19	700	719	UUGAGUGCAGCGUUGAUGAA	CUCGUCAACGCCGCGCUCAA	Translation	cDNA|laccase precursor protein# putative# expressed	1	psRNATarget
Novel-1640	LOC_Os07g38150.1	3	6.947	19	422	441	UUGAGUGCAGCGUUGAUGAA	UUCACCAACGUUGUGUUCAA	Cleavage	cDNA|expressed protein	1	psRNATarget
Novel-1640	LOC_Os10g09870.2	3	12.94	19	517	536	UUGAGUGCAGCGUUGAUGAA	UUCAUCAAGGUCGCGCUCAA	Translation	cDNA|HVA22# putative# expressed	1	psRNATarget
Novel-1640	LOC_Os10g09870.3	3	17.081	19	666	685	UUGAGUGCAGCGUUGAUGAA	UUCAUCAAGGUCGCGCUCAA	Translation	cDNA|HVA22# putative# expressed	1	psRNATarget
Novel-1640	LOC_Os10g09870.4	3	12.94	19	616	635	UUGAGUGCAGCGUUGAUGAA	UUCAUCAAGGUCGCGCUCAA	Translation	cDNA|HVA22# putative# expressed	1	psRNATarget
Novel-1640	LOC_Os10g09870.1	3	14.217	19	620	639	UUGAGUGCAGCGUUGAUGAA	UUCAUCAAGGUCGCGCUCAA	Translation	cDNA|HVA22# putative# expressed	1	psRNATarget
Novel-1640	LOC_Os11g36470.1	3	15.366	19	986	1005	UUGAGUGCAGCGUUGAUGAA	UUCAACAACGCUCCAUUUAA	Cleavage	cDNA|ubiquitin carboxyl-terminal hydrolase 21# putative# expressed	1	psRNATarget
Novel-1522	LOC_Os03g44835.1	0	24.088	20	1247	1267	UCUCGGAUCAGGCUUCAUUCC	GGAAUGAAGCCUGAUCCGAGA	Cleavage	cDNA|expressed protein	1	psRNATarget
Novel-1522	LOC_Os04g05700.1	2.5	23.557	20	1840	1860	UCUCGGAUCAGGCUUCAUUCC	GGGAUUGAGCCUGAUCUGAGA	Cleavage	cDNA|expressed protein	1	psRNATarget
Novel-1522	LOC_Os02g29660.1	3	17.411	20	1349	1369	UCUCGGAUCAGGCUUCAUUCC	GGAAUGAAGCCGAAUUCGGGA	Translation	cDNA|retrotransposon protein# putative# Ty3-gypsy subclass	1	psRNATarget
Novel-1522	LOC_Os12g16690.1	2.5	22.514	19	2363	2382	UCUCGGAUCAGGCUUCAUUC	GAAGGAGGCCUGUUCCGAGA	Cleavage	cDNA|zinc finger# C3HC4 type domain containing protein# expressed	1	psRNATarget
Novel-1509	LOC_Os03g02010.4	2	21.774	23	301	324	UCGGCCUCGUGGAUGGACCAGGAG	CUCCUGGUCCGUCCACGAGGCUGC	Cleavage	cDNA|DNA methyltransferase protein# putative# expressed	1	psRNATarget
Novel-1509	LOC_Os11g03310.1	2.5	15.51	23	1241	1264	UCGGCCUCGUGGAUGGACCAGGAG	CUCCUUGCCCAUCCACGAGGUCGA	Cleavage	cDNA|no apical meristem protein# putative# expressed	1	psRNATarget
Novel-1509	LOC_Os11g13650.1	3	20.941	20	93	113	UCGGCCUCGUGGAUGGACCAG	CUGGUCCAUCUGCGAGAUCGA	Cleavage	cDNA|cellulose synthase# putative# expressed	1	psRNATarget
Novel-1509	LOC_Os05g00996.1	3	24.327	21	2579	2600	UCGGCCUCGUGGAUGGACCAGG	CCUUGUCCAGCUGCGAGGCCGA	Cleavage	cDNA|retrotransposon protein# putative# unclassified# expressed	1	psRNATarget
Novel-1509	LOC_Os10g42196.1	3	21.633	19	4014	4033	UCGGCCUCGUGGAUGGACCA	AGGUCCAACCAUGAGGCUGA	Cleavage	cDNA|expressed protein	1	psRNATarget
Novel-1280	LOC_Os06g40860.1	2.5	20.362	20	1636	1656	GGGGAUGUAGCUCAGAUGGUA	UAUCAUUUGAGCUACAUUCUU	Cleavage	cDNA|pentatricopeptide# putative# expressed	1	psRNATarget
Novel-1280	LOC_Os01g11980.1	3	18.438	20	470	490	GGGGAUGUAGCUCAGAUGGUA	UAUAGUUUGAGCUACAUCCCU	Cleavage	cDNA|SFT2# putative# expressed	1	psRNATarget
Novel-1280	LOC_Os05g33340.1	3	13.171	19	7308	7327	GGGGAUGUAGCUCAGAUGGU	ACCAUCUGAGCUGCAUAUUC	Cleavage	cDNA|transposon protein# putative# CACTA# En/Spm sub-class# expressed	1	psRNATarget
Novel-1280	LOC_Os10g37760.2	3	19.67	21	1060	1081	GGGGAUGUAGCUCAGAUGGUAG	CCACUACCUGAGCUGCAUUCCU	Cleavage	cDNA|OsRhmbd17 - Putative Rhomboid homologue# expressed	1	psRNATarget
Novel-1280	LOC_Os10g37760.1	3	19.67	21	1196	1217	GGGGAUGUAGCUCAGAUGGUAG	CCACUACCUGAGCUGCAUUCCU	Cleavage	cDNA|OsRhmbd17 - Putative Rhomboid homologue# expressed	1	psRNATarget
Novel-1280	LOC_Os06g45940.2	3	14.903	21	1273	1294	GGGGAUGUAGCUCAGAUGGUAG	CGAUCAUCUCAGCUACAUUUUC	Cleavage	cDNA|potassium transporter# putative# expressed	1	psRNATarget
Novel-1280	LOC_Os06g45940.1	3	14.903	21	1342	1363	GGGGAUGUAGCUCAGAUGGUAG	CGAUCAUCUCAGCUACAUUUUC	Cleavage	cDNA|potassium transporter# putative# expressed	1	psRNATarget
Novel-1280	LOC_Os04g13120.1	3	22.175	19	513	532	GGGGAUGUAGCUCAGAUGGU	ACCAUCUGUCUUACAUCUCC	Translation	cDNA|retrotransposon protein# putative# unclassified	1	psRNATarget
Novel-1280	LOC_Os05g06640.1	3	23.239	19	513	532	GGGGAUGUAGCUCAGAUGGU	ACCAUCUGUUUUACAUCUCC	Translation	cDNA|retrotransposon protein# putative# unclassified# expressed	1	psRNATarget
Novel-1280	LOC_Os10g01660.1	3	17.044	19	65	84	GGGGAUGUAGCUCAGAUGGU	GCCAUCUCGUCUACAUCCCC	Translation	cDNA|transferase family protein# putative# expressed	1	psRNATarget
Novel-1280	LOC_Os07g33310.1	3	23.325	19	1226	1245	GGGGAUGUAGCUCAGAUGGU	ACAAGCUGAGCUACAUCUUC	Cleavage	cDNA|MATE efflux family protein# putative# expressed	1	psRNATarget
Novel-1280	LOC_Os05g24050.1	3	16.846	19	753	772	GGGGAUGUAGCUCAGAUGGU	ACCAUCUGUUUUACAUCUCC	Translation	cDNA|retrotransposon protein# putative# unclassified# expressed	1	psRNATarget
Novel-1280	LOC_Os07g24590.1	3	19.391	19	753	772	GGGGAUGUAGCUCAGAUGGU	ACCAUCUGUUUUACAUCUCC	Translation	cDNA|retrotransposon protein# putative# unclassified# expressed	1	psRNATarget
Novel-1280	LOC_Os10g25080.1	3	16.525	19	753	772	GGGGAUGUAGCUCAGAUGGU	ACCAUCUGUUUUACAUCUCC	Translation	cDNA|retrotransposon protein# putative# Ty3-gypsy subclass# expressed	1	psRNATarget
Novel-1280	LOC_Os01g36430.1	3	14.938	19	753	772	GGGGAUGUAGCUCAGAUGGU	ACCAUCUGUUUUACAUCUCC	Translation	cDNA|retrotransposon protein# putative# unclassified# expressed	1	psRNATarget
Novel-1280	LOC_Os07g24310.1	3	16.552	19	750	769	GGGGAUGUAGCUCAGAUGGU	ACCAUCUGUUUUACAUCUCC	Translation	cDNA|retrotransposon protein# putative# unclassified# expressed	1	psRNATarget

## Sheet: common between_2011-2017
miRNA ID	Target ID	e-Val	UPE	miRNA length	Target start	Target end	miRNA fragment aligned	Target fragment aligned	Type of Inhibition	Annotation	Multiplicity	Source
osa-miR812t	LOC_Os02g07960.4	0.5	-1	1	24	3461	3484	ACGGAAAAUCAUGGCUGCACUUAA	UUAAGUGUAGCCAUGAUUUUCCGU	Cleavage	cDNA|STRUBBELIG-RECEPTOR FAMILY 3 precursor, putative, expressed	1
osa-miR812t	LOC_Os03g08720.1	2.5	-1	1	24	1529	1552	ACGGAAAAUCAUGGCUGCACUUAA	UUAAGUGUAGUCGUGGUUUUUCGU	Cleavage	cDNA|transferase family protein, putative, expressed	1
osa-miR390-5p	LOC_Os02g10100.1	1.5	-1	1	21	2170	2190	AAGCUCAGGAGGGAUAGCGCC	GGCGCUAUCCCUUCUGAGCUA	Cleavage	cDNA|leucine-rich repeat receptor protein kinase EXS precursor, putative, expressed	1
osa-miR390-5p	LOC_Os11g36140.1	2	-1	1	21	1033	1053	AAGCUCAGGAGGGAUAGCGCC	GGCACUGUCCCUUCUGAGCUU	Cleavage	cDNA|receptor-like protein kinase 2 precursor, putative, expressed	1
osa-miR390-5p	LOC_Os03g51040.1	2.5	-1	1	21	784	804	AAGCUCAGGAGGGAUAGCGCC	GGUGUUGUCCUUCUUGAGCUU	Cleavage	cDNA|STRUBBELIG-RECEPTOR FAMILY 6 precursor, putative, expressed	1
osa-miR390-5p	LOC_Os04g29990.1	2.5	-1	1	21	1741	1761	AAGCUCAGGAGGGAUAGCGCC	GGUGUUAUUCUUCUUGAGCUU	Cleavage	cDNA|OsWAK44 - OsWAK receptor-like protein kinase, expressed	1
osa-miR390-5p	LOC_Os04g30060.1	2.5	-1	1	21	622	642	AAGCUCAGGAGGGAUAGCGCC	GGAGUUAUCCUUCUUGAGCUU	Cleavage	cDNA|wall-associated receptor kinase-like 10 precursor, putative, expressed	1
osa-miR390-5p	LOC_Os05g34270.1	3	-1	1	21	1812	1832	AAGCUCAGGAGGGAUAGCGCC	GGUGUUGUUCUUCUUGAGCUU	Cleavage	cDNA|inactive receptor kinase At1g27190 precursor, putative, expressed	1
osa-miR390-5p	LOC_Os04g30330.1	3	-1	1	21	1079	1099	AAGCUCAGGAGGGAUAGCGCC	GGUGUCAUCCUUCUUGAGCUU	Cleavage	cDNA|OsWAK59 - OsWAK receptor-like cytoplasmic kinase OsWAK-RLCK, expressed	1
osa-miR390-5p	LOC_Os04g29960.1	3	-1	1	21	1966	1986	AAGCUCAGGAGGGAUAGCGCC	GGAGUUAUUCUUCUUGAGCUU	Cleavage	cDNA|OsWAK43 - OsWAK receptor-like protein kinase, expressed	1
osa-miR390-5p	LOC_Os01g33110.1	3	-1	1	21	1664	1684	AAGCUCAGGAGGGAUAGCGCC	GGCGGUAUACCUUCUGAGCUU	Cleavage	cDNA|receptor-like protein kinase 5 precursor, putative, expressed	1
osa-miR390-5p	LOC_Os06g03970.1	3	-1	1	21	1608	1628	AAGCUCAGGAGGGAUAGCGCC	GGCAAUAUUCCUUCUGAGCUU	Cleavage	cDNA|receptor-like protein kinase 5 precursor, putative, expressed	1
osa-miR390-5p	LOC_Os04g46700.2	3	-1	1	21	776	796	AAGCUCAGGAGGGAUAGCGCC	CGUGCUAACCCUCAUGAGCUU	Cleavage	cDNA|ABC family transporter: toluene tolerance, putative, expressed	1
osa-miR390-5p	LOC_Os04g46700.1	3	-1	1	21	776	796	AAGCUCAGGAGGGAUAGCGCC	CGUGCUAACCCUCAUGAGCUU	Cleavage	cDNA|ABC family transporter: toluene tolerance, putative, expressed	1
osa-miR164d	LOC_Os06g23650.1	1	-1	1	21	794	814	UGGAGAAGCAGGGCACGUGCU	AGCUCGUGCCCUGCUUCUCCA	Cleavage	cDNA|no apical meristem protein, putative, expressed	1
osa-miR164d	LOC_Os06g46270.1	1	-1	1	21	954	974	UGGAGAAGCAGGGCACGUGCU	AGCAAGUGCCCUGCUUCUCCA	Cleavage	cDNA|no apical meristem protein, putative, expressed	1
osa-miR164d	LOC_Os12g41680.1	1	-1	1	21	911	931	UGGAGAAGCAGGGCACGUGCU	AGCAAGUGCCCUGCUUCUCCA	Cleavage	cDNA|No apical meristem protein, putative, expressed	1
osa-miR164d	LOC_Os03g47310.1	2	-1	1	21	43	63	UGGAGAAGCAGGGCACGUGCU	AUCACGUGCCUUGUUUCUCCC	Cleavage	cDNA|transposon protein, putative, CACTA, En/Spm sub-class, expressed	1
osa-miR164d	LOC_Os02g18690.1	2	-1	1	21	567	587	UGGAGAAGCAGGGCACGUGCU	GCCACCUUCCCUGCUUCUCCA	Cleavage	cDNA|BURP domain containing protein, expressed	1
osa-miR164d	LOC_Os04g41540.1	3	-1	1	21	1060	1080	UGGAGAAGCAGGGCACGUGCU	GGCACCUGCUCUGCCUCUCCA	Cleavage	cDNA|OsCML22 - Calmodulin-related calcium sensor protein, expressed	1
osa-miR164d	LOC_Os04g57200.2	3	-1	1	21	480	500	UGGAGAAGCAGGGCACGUGCU	CGCUUGUGCUCUGCUUCUUUA	Cleavage	cDNA|heavy metal transport/detoxification protein, putative, expressed	1
osa-miR164d	LOC_Os12g05260.1	3	-1	1	21	202	222	UGGAGAAGCAGGGCACGUGCU	UGCUCUUGCCCUGCUUCUCCU	Cleavage	cDNA|phytosulfokines precursor, putative, expressed	1
osa-miR159b	LOC_Os01g12700.1	1.5	-1	1	21	803	823	UUUGGAUUGAAGGGAGCUCUG	UGGAGCUCCCUUUAAUCCAAU	Cleavage	cDNA|MYB family transcription factor, putative	1
osa-miR159b	LOC_Os05g41166.1	1.5	-1	1	21	1068	1088	UUUGGAUUGAAGGGAGCUCUG	UGGAGCUCCCUUUAAUCCAAU	Cleavage	cDNA|MYB family transcription factor, putative, expressed	1
osa-miR159b	LOC_Os01g59660.1	2	-1	1	21	1260	1280	UUUGGAUUGAAGGGAGCUCUG	UGGAGCUCCCUUCACUCCAAG	Cleavage	cDNA|MYB family transcription factor, putative, expressed	1
osa-miR159b	LOC_Os01g59660.4	2	-1	1	21	1180	1200	UUUGGAUUGAAGGGAGCUCUG	UGGAGCUCCCUUCACUCCAAG	Cleavage	cDNA|MYB family transcription factor, putative, expressed	1
osa-miR159b	LOC_Os01g59660.3	2	-1	1	21	1258	1278	UUUGGAUUGAAGGGAGCUCUG	UGGAGCUCCCUUCACUCCAAG	Cleavage	cDNA|MYB family transcription factor, putative, expressed	1
osa-miR159b	LOC_Os01g59660.2	2	-1	1	21	1348	1368	UUUGGAUUGAAGGGAGCUCUG	UGGAGCUCCCUUCACUCCAAG	Cleavage	cDNA|MYB family transcription factor, putative, expressed	1
osa-miR159b	LOC_Os03g21380.1	2	-1	1	21	1516	1536	UUUGGAUUGAAGGGAGCUCUG	UUGAGUUCCCUUCAUUCCAAA	Cleavage	cDNA|OsCML27 - Calmodulin-related calcium sensor protein, expressed	1
osa-miR159b	LOC_Os09g36650.1	2.5	-1	1	21	699	719	UUUGGAUUGAAGGGAGCUCUG	CGGAGCUCCAUUCAAUCCAAC	Cleavage	cDNA|expressed protein	1
osa-miR159b	LOC_Os06g40330.1	2.5	-1	1	21	1418	1438	UUUGGAUUGAAGGGAGCUCUG	UAGAGCUCCCUUCACUCCAAU	Cleavage	cDNA|MYB family transcription factor, putative, expressed	1
osa-miR159b	LOC_Os05g42240.1	2.5	-1	1	21	626	646	UUUGGAUUGAAGGGAGCUCUG	CAGAGCACCCUUCAAGCCAAA	Cleavage	cDNA|expressed protein	1
osa-miR159b	LOC_Os01g11430.1	2.5	-1	1	21	1112	1132	UUUGGAUUGAAGGGAGCUCUG	CGGAGCCCCCUUCAAACCAAA	Cleavage	cDNA|expressed protein	1
osa-miR159b	LOC_Os03g47949.1	3	-1	1	21	683	703	UUUGGAUUGAAGGGAGCUCUG	UAAAGCUGCCUUCAGUCCAGA	Cleavage	cDNA|HECT-domain domain containing protein, expressed	1
osa-miR1432-5p	LOC_Os03g59790.1	0.5	-1	1	21	45	65	AUCAGGAGAGAUGACACCGAC	GUCGGUGUCGUCUCUCCUGAU	Cleavage	cDNA|EF hand family protein, putative, expressed	1
osa-miR1432-5p	LOC_Os03g59770.1	0.5	-1	1	21	117	137	AUCAGGAGAGAUGACACCGAC	GUCGGUGUCGUCUCUCCUGAU	Cleavage	cDNA|EF hand family protein, putative, expressed	1
osa-miR1432-5p	LOC_Os04g35590.1	3	-1	1	21	506	526	AUCAGGAGAGAUGACACCGAC	GUCGGUGUUGUCUCUGUUGAU	Cleavage	cDNA|thioesterase family protein, putative, expressed	1
osa-miR1432-5p	LOC_Os05g07210.1	3	-1	1	21	1166	1186	AUCAGGAGAGAUGACACCGAC	GUCGAUCUCAUUUCUCUUGAU	Cleavage	cDNA|metal cation transporter, putative, expressed	1
osa-miR1432-5p	LOC_Os08g36910.1	3	-1	1	21	586	606	AUCAGGAGAGAUGACACCGAC	AUUGUGGUCGUCUCUCCUGAU	Cleavage	cDNA|alpha-amylase precursor, putative, expressed	1
osa-miR1432-5p	LOC_Os08g36910.3	3	-1	1	21	586	606	AUCAGGAGAGAUGACACCGAC	AUUGUGGUCGUCUCUCCUGAU	Cleavage	cDNA|alpha-amylase precursor, putative, expressed	1
osa-miR1432-5p	LOC_Os08g36910.2	3	-1	1	21	586	606	AUCAGGAGAGAUGACACCGAC	AUUGUGGUCGUCUCUCCUGAU	Cleavage	cDNA|alpha-amylase precursor, putative, expressed	1
Novel-684	LOC_Os03g59790.1	0.5	-1	1	22	44	65	AUCAGGAGAGAUGACACCGACA	UGUCGGUGUCGUCUCUCCUGAU	Cleavage	cDNA|EF hand family protein, putative, expressed	1
Novel-684	LOC_Os03g59770.1	0.5	-1	1	22	116	137	AUCAGGAGAGAUGACACCGACA	UGUCGGUGUCGUCUCUCCUGAU	Cleavage	cDNA|EF hand family protein, putative, expressed	1
Novel-684	LOC_Os04g35590.1	3	-1	1	22	505	526	AUCAGGAGAGAUGACACCGACA	AGUCGGUGUUGUCUCUGUUGAU	Cleavage	cDNA|thioesterase family protein, putative, expressed	1
Novel-684	LOC_Os05g07210.1	3	-1	1	22	1165	1186	AUCAGGAGAGAUGACACCGACA	UGUCGAUCUCAUUUCUCUUGAU	Cleavage	cDNA|metal cation transporter, putative, expressed	1
Novel-684	LOC_Os08g36910.1	3	-1	1	22	585	606	AUCAGGAGAGAUGACACCGACA	UAUUGUGGUCGUCUCUCCUGAU	Cleavage	cDNA|alpha-amylase precursor, putative, expressed	1
Novel-684	LOC_Os08g36910.3	3	-1	1	22	585	606	AUCAGGAGAGAUGACACCGACA	UAUUGUGGUCGUCUCUCCUGAU	Cleavage	cDNA|alpha-amylase precursor, putative, expressed	1
Novel-684	LOC_Os08g36910.2	3	-1	1	22	585	606	AUCAGGAGAGAUGACACCGACA	UAUUGUGGUCGUCUCUCCUGAU	Cleavage	cDNA|alpha-amylase precursor, putative, expressed	1
Novel-1640	LOC_Os05g38410.1	0	-1	1	21	744	764	UUGAGUGCAGCGUUGAUGAAC	GCUCAUCAACGCUGCACUCAA	Cleavage	cDNA|laccase precursor protein, putative, expressed	1
Novel-1640	LOC_Os05g38420.1	0	-1	1	21	744	764	UUGAGUGCAGCGUUGAUGAAC	GCUCAUCAACGCUGCACUCAA	Cleavage	cDNA|laccase precursor protein, putative, expressed	1
Novel-1640	LOC_Os12g15680.1	0.5	-1	1	21	746	766	UUGAGUGCAGCGUUGAUGAAC	GAUCAUCAACGCUGCGCUCAA	Cleavage	cDNA|laccase precursor protein, putative, expressed	1
Novel-1640	LOC_Os01g62490.1	0.5	-1	1	21	758	778	UUGAGUGCAGCGUUGAUGAAC	GCUCAUCAACGCUGCGCUCAA	Cleavage	cDNA|laccase precursor protein, putative, expressed	1
Novel-1640	LOC_Os01g63180.1	0.5	-1	1	21	1085	1105	UUGAGUGCAGCGUUGAUGAAC	GAUCAUCAACGCUGCGCUCAA	Cleavage	cDNA|laccase-6 precursor, putative, expressed	1
Novel-1640	LOC_Os01g44330.1	1.5	-1	1	21	678	698	UUGAGUGCAGCGUUGAUGAAC	GAUCAUCAACGCUGCAGUCAA	Cleavage	cDNA|laccase precursor protein, putative, expressed	1
Novel-1640	LOC_Os01g63190.3	1.5	-1	1	21	725	745	UUGAGUGCAGCGUUGAUGAAC	GGUCAUCAACGCUGGACUCAA	Cleavage	cDNA|laccase precursor protein, putative, expressed	1
Novel-1640	LOC_Os01g63190.1	1.5	-1	1	21	751	771	UUGAGUGCAGCGUUGAUGAAC	GGUCAUCAACGCUGGACUCAA	Cleavage	cDNA|laccase precursor protein, putative, expressed	1
Novel-1640	LOC_Os11g48060.1	1.5	-1	1	21	1177	1197	UUGAGUGCAGCGUUGAUGAAC	GAUCAUCAACGCUGCACUGAA	Cleavage	cDNA|laccase-22 precursor, putative, expressed	1
Novel-1640	LOC_Os05g35770.1	1.5	-1	1	21	446	466	UUGAGUGCAGCGUUGAUGAAC	AGUCAUCAAUGUUGCAUUCAA	Cleavage	cDNA|serine/threonine-protein kinase SAPK4, putative, expressed	1
Novel-1640	LOC_Os01g63200.1	1.5	-1	1	21	663	683	UUGAGUGCAGCGUUGAUGAAC	CAUCAUCAACGCUGCAGUCAA	Cleavage	cDNA|laccase precursor protein, putative, expressed	1
Novel-1640	LOC_Os03g16610.1	1.5	-1	1	21	778	798	UUGAGUGCAGCGUUGAUGAAC	GCUGAUCAACGCUGCGCUCAA	Cleavage	cDNA|laccase precursor protein, putative, expressed	1
Novel-1640	LOC_Os11g01730.1	2	-1	1	21	669	689	UUGAGUGCAGCGUUGAUGAAC	CUUCAUCAACGCCGCGCUCAA	Cleavage	cDNA|laccase-23 precursor, putative, expressed	1
Novel-1640	LOC_Os12g01730.1	2	-1	1	21	796	816	UUGAGUGCAGCGUUGAUGAAC	CUUCAUCAACGCCGCGCUCAA	Cleavage	cDNA|laccase-23 precursor, putative, expressed	1
Novel-1640	LOC_Os12g15530.1	2	-1	1	21	793	813	UUGAGUGCAGCGUUGAUGAAC	GAUCAUCAACGCCGCGCUCAA	Cleavage	cDNA|retrotransposon protein, putative, unclassified, expressed	1
Novel-1640	LOC_Os02g34600.1	2	-1	1	21	632	652	UUGAGUGCAGCGUUGAUGAAC	AGUCAUCACUGCUGCACUCAA	Cleavage	cDNA|CAMK_CAMK_like.13 - CAMK includes calcium/calmodulin depedent protein kinases, expressed	1
Novel-1640	LOC_Os02g34600.2	2	-1	1	21	632	652	UUGAGUGCAGCGUUGAUGAAC	AGUCAUCACUGCUGCACUCAA	Cleavage	cDNA|CAMK_CAMK_like.13 - CAMK includes calcium/calmodulin depedent protein kinases, expressed	1
Novel-1640	LOC_Os01g62480.1	2	-1	1	21	790	810	UUGAGUGCAGCGUUGAUGAAC	CCUCAUCAACGCCGCGCUCAA	Cleavage	cDNA|laccase precursor protein, putative, expressed	1
Novel-1640	LOC_Os07g01110.1	2.5	-1	1	21	699	719	UUGAGUGCAGCGUUGAUGAAC	CCUCGUCAACGCCGCGCUCAA	Cleavage	cDNA|laccase precursor protein, putative, expressed	1
Novel-1640	LOC_Os07g38150.1	3	-1	1	21	421	441	UUGAGUGCAGCGUUGAUGAAC	AUUCACCAACGUUGUGUUCAA	Cleavage	cDNA|expressed protein	1
Novel-1522	LOC_Os03g44835.1	0	-1	1	21	1247	1267	UCUCGGAUCAGGCUUCAUUCC	GGAAUGAAGCCUGAUCCGAGA	Cleavage	cDNA|expressed protein	1
Novel-1522	LOC_Os04g05700.1	2.5	-1	1	21	1840	1860	UCUCGGAUCAGGCUUCAUUCC	GGGAUUGAGCCUGAUCUGAGA	Cleavage	cDNA|expressed protein	1
Novel-1522	LOC_Os12g16690.1	3	-1	1	21	2362	2382	UCUCGGAUCAGGCUUCAUUCC	AGAAGGAGGCCUGUUCCGAGA	Cleavage	cDNA|zinc finger, C3HC4 type domain containing protein, expressed	1
Novel-1509	LOC_Os03g02010.4	2	-1	1	24	301	324	UCGGCCUCGUGGAUGGACCAGGAG	CUCCUGGUCCGUCCACGAGGCUGC	Cleavage	cDNA|DNA methyltransferase protein, putative, expressed	1
Novel-1509	LOC_Os11g03310.1	2.5	-1	1	24	1241	1264	UCGGCCUCGUGGAUGGACCAGGAG	CUCCUUGCCCAUCCACGAGGUCGA	Cleavage	cDNA|no apical meristem protein, putative, expressed	1
Novel-1509	LOC_Os10g42196.1	2.5	-1	1	24	4010	4033	UCGGCCUCGUGGAUGGACCAGGAG	GUUGAGGUCCAACCAUGAGGCUGA	Cleavage	cDNA|expressed protein	1
Novel-1509	LOC_Os11g13650.1	3	-1	1	24	90	113	UCGGCCUCGUGGAUGGACCAGGAG	CAACUGGUCCAUCUGCGAGAUCGA	Cleavage	cDNA|cellulose synthase, putative, expressed	1
Novel-1280	LOC_Os06g40860.1	2.5	-1	1	23	1634	1656	GGGGAUGUAGCUCAGAUGGUAGA	AGUAUCAUUUGAGCUACAUUCUU	Cleavage	cDNA|pentatricopeptide, putative, expressed	1
Novel-1280	LOC_Os01g11980.1	3	-1	1	23	468	490	GGGGAUGUAGCUCAGAUGGUAGA	GGUAUAGUUUGAGCUACAUCCCU	Cleavage	cDNA|SFT2, putative, expressed	1
Novel-1280	LOC_Os05g33340.1	3	-1	1	23	7305	7327	GGGGAUGUAGCUCAGAUGGUAGA	GACACCAUCUGAGCUGCAUAUUC	Cleavage	cDNA|transposon protein, putative, CACTA, En/Spm sub-class, expressed	1
Novel-1280	LOC_Os10g37760.2	3	-1	1	23	1059	1081	GGGGAUGUAGCUCAGAUGGUAGA	GCCACUACCUGAGCUGCAUUCCU	Cleavage	cDNA|OsRhmbd17 - Putative Rhomboid homologue, expressed	1
Novel-1280	LOC_Os10g37760.1	3	-1	1	23	1195	1217	GGGGAUGUAGCUCAGAUGGUAGA	GCCACUACCUGAGCUGCAUUCCU	Cleavage	cDNA|OsRhmbd17 - Putative Rhomboid homologue, expressed	1
Novel-1280	LOC_Os07g33310.1	3	-1	1	23	1223	1245	GGGGAUGUAGCUCAGAUGGUAGA	GGGACAAGCUGAGCUACAUCUUC	Cleavage	cDNA|MATE efflux family protein, putative, expressed	1
